# Supplementary material for: An epigenetic clock for Xenopus tropicalis
Source: NPJ Aging. 2025 May 22;11(1):38. doi: 10.1038/s41514-025-00236-x (PMC12098715; doi:10.1038/s41514-025-00236-x)
Supplement: Supplementary file 3 — SupplementaryData2 [file 41514_2025_236_MOESM3_ESM.csv]

Chr	Start	Stop	Name	Sequence
Chr1	1127821	1127941	Xenopus_Target002	tacaaaattatgtttttttttaaaatacattttcttttgtatcaCCACAATTTGTTGCGTGAACCGGTTTTGCAATGTTAGCGCAATTTCACAAGTGCATCAAGGTGACATAGGCAAGGA
Chr1	2216744	2216864	Xenopus_Target930	tgacaattttttgttgcacgggAGAATTTTTATGCTGAAAATTTTATCGGCTGTTTTGCGGAATGTGtcacaaatccatgtctgacgAATTATTACGTCAATCACTAATTATGTCAACTC
Chr1	3393245	3393365	Xenopus_Target159	taattCTCACAGGCGTGAAactttttttctgccaaaaagtgcggtGGGAATATTCTGtcgcattttttttcttaaataaactaggTTTGAAACAAAATTGCATGAACCTTTTTGCATCAT
Chr1	4705228	4705348	Xenopus_Target2588	CCTGTTGGATTCACAATAAAGCTGAGAGAGGGAGGCACAAAGTACAGATGGTAACAGCGACATTTACCCTTATTTACCCATTGTGGTAAAATTACCAATTTGTATCTTGGTTAATGCAGT
Chr1	5462054	5462174	Xenopus_Target176	CCATACAAACAGCTGCGCACAATACTGATTGCAATGCTCCCTCCGGCCTGCAGGGCTCGGGGGCAGAAACTTAGCCCAATGGTTTATGTACAATAAACACAAAGTTCTTTCTTCCTACCT
Chr1	6248981	6249101	Xenopus_Target3430	ATATTCACGGATGTTTTGTGCAAGTTCTCACCTAAACACATAAATATTGCACAGCTCCGcccctctttctttttttatgaatTGCTGTGAGATTCGCATTGGGCACAAATATTTACAAAT
Chr1	7724041	7724161	Xenopus_Target3447	AACGAGGTGTGGGGTAATCATTGGTTTAATAAGTGGGCTTTGCAACCCACAGGAACACCGGAAGGGTAGGAAACACATAAGGTGGCAttctgtggggtctgtatgtttttaatatggata
Chr1	8483984	8484104	Xenopus_Target213	GAAATTAGATCAGAGGTGGCAGGATATATAAGTAAATCCCGAGAACCCAGAAATAGATCGAGCCTTGAATATAATTGATGGGGGGTGGAATAAAAGGTATATGCTCTTTCGTTAGGGTGA
Chr1	8909039	8909159	Xenopus_Target974	CTTTAGTGATGCAAAGGCCTTTTGGGCCACAGGAGACCAAAGTGACTTAGAGTTTTTACGAGTGAGGGCTGTGATGGGAGCCACAACCTGGGAAAAACCCTTAATAAATCTTCTGTAGAa
Chr1	8918089	8918209	Xenopus_Target2617	GTTTCTTATAAAGTCACATTTTTGTATTCTCGAGCATTGATAATAGAATAATCATGGCGGCTTGCTGACACAAATAATAAGTTACACATGTTGAAAATCAAATTCCATTTCAAAAAGGCT
Chr1	8961747	8961867	Xenopus_Target2618	tgcgGTACtgcactaacaacactggtccaaaaAGAAAATCTTCCATTTACTGCCACTCGTTGTAATCTACAGTATCTATTATCCAGCTTTCTACCcaagtaaaatattattttgcaggcc
Chr1	9676272	9676392	Xenopus_Target1912	CTAAAAACGCtgaaaaaagtctaaaaaacatTGAAATAAAACTTGGGAAATGTAGGGCCGTGCCCCCATAAGCAGGCTGCCCCCCCATACCAACCATTATGTGCCCCTGTCACTGGCCTC
Chr1	9721515	9721635	Xenopus_Target2309	gtttttcaagatttactatgcgtcccaatggctaaaaatccaaatctgagaATTCACCGgattaaacttgccgagatcatgtagaagccaatggcagaggccccttccctttccctgaAA
Chr1	11955862	11955982	Xenopus_Target3203	ggcgacaaaaaaaagatgcgggtgacaaaaaatagatgtgggcgacaaaaaatagatgcgggtgacaaaaaaaatcgtgcaacaaatgcgttttgcaaatttttcatgatttcgcaaatt
Chr1	14757553	14757673	Xenopus_Target3223	GCTGCACTCTAATCCCTTacactgcactctaatccctcacactgcactctaatccctcgcactgcatttatcctgcttgCGGCACTCTAATCCCTTacactgcactctaatccctcacAC
Chr1	14999434	14999554	Xenopus_Target1838	gcacgactattcttttgacgccctcgacaattttttgacgcacgactattcttttgacgcccacgactatttttttgacgcacaactattcttttgacgcccacgactatttttttgacg
Chr1	17754429	17754549	Xenopus_Target3238	TAATATTGCTTTGCTACTGTGCTATAAATATCTAAAACGAATTCCCCATTAAAATAACGATAaaccaaacaatggaaaacaaacctcataaaaccaataataacaaaaatacttaATTAT
Chr1	19139293	19139413	Xenopus_Target028	aagtctgaatggaattttttttttttttttctaacttttataactgtgtattttctgcgttttttttgttaatttctgttctttctgtactttgcaagaatttgtgtgacaaaatcatat
Chr1	19508817	19508937	Xenopus_Target1422	TGTCTTCTTCGCTTTTATGATAATCATTtgttaaatgtttaatgtttctGTAGGCACCGATTGCTCTATCACTTGCTTTATTCTGCCCCAGTCCTTTTCCCAGCGAATCATTTAAACCCA
Chr1	21376583	21376703	Xenopus_Target1852	ttttaactttactttTCAATCagtcttattttttaattatttgtctttttcttttgacgctttccatttttttgatgggggtcactgtccccagcagccaaaacctattgccctgtgagg
Chr1	22532428	22532548	Xenopus_Target3272	TTCTCTTAAAAAAAGCATCTTGTATATGATACAAATGAAACCGAGTTTGTGGTAATACCGTGGAAGTTAGAGTTTTGAGGAAGAAAATCAAGTCTTGCCCTTTAAATTCCTCAGGAATAC
Chr1	23725389	23725509	Xenopus_Target034	CTATTGTagaaatttctctttttttttaaaaaaaatccataaaaattagaaaaaaaaacgcaCCCAATCGTATTTATAATGGAACTTAAAAGCTTAAATACCTAAAATATATGACATTTT
Chr1	23858194	23858314	Xenopus_Target2501	ttttttactttttcatctatctatctatctatatatctatctatccatatatcaTCTCGGATTCTGCAGATCCATTGCTTTCTTTAAAGTAATTATGGTGCCTTTAGAAGTGATTGACGT
Chr1	23890411	23890531	Xenopus_Target1425Xenopus_Target035	AATTTTTTATCTTTAGATTTAGAACATTCCCTCCTAATGACAGCActcggtttttttttttctttcacgaATATATCACATTACTTTCCAAATCAATATTATTCTACAATTACATTTCTT
Chr1	24953385	24953505	Xenopus_Target1426	ttaatggtctcCCCGGTAAGATTTTTTACGACGCATATTGTATCACCTTTTATTACTCGCTTACAATGTTACTGTTACTGTTGGTGTTAGCCAACATAAATTCTAATTCTACTTGTGTTT
Chr1	25721087	25721207	Xenopus_Target3273	TGGAGGCAGCGAggtgctgggagagaaggtggGGAGGGGAAGTTCTGCAGACACATGGCGATACTGTGGGAGAGAAGTTAATAGGAAGACACGGATGAGAGTGGTTGTACCTATTGGGGA
Chr1	25725551	25725671	Xenopus_Target037	aacatatacatatatacatgcatgcatttttttttaaattgctttggATTTTTGCTCCGGGCCTCTACTATTCCTACACCATTCTAACTGCTGTATGATTGCTAGGGTAATAAAACCCTA
Chr1	26777754	26777874	Xenopus_Target3274	ACTGGGATAGGGAAGTGGGTGGGGTAGGGGAAGAGAGGGGGTATATGGAGTTAGGAAACGCTAAACACATTTTGTGGCTTCCTGCCACTTCTTCAAAAGATTCCTGCCTTCTTCTTTATA
Chr1	27282720	27282840	Xenopus_Target751	ATTTTGTGGTGACAATAAAGTCGAGTTTCTTTCTTTTCttgcagcgacttttccttgcgactctcttttagtaaatattagacattctgGAAAAGGAGTTTAAtcaaatttgagaataaa
Chr1	27283957	27284077	Xenopus_Target2504	CCAAGTGTAGCTTCTACACTTTTTTATGCATTCATCTAGCTCATAAATCACCCAAGGCGCACACATTCTTTCAGTAGGAAAAAGTGGGTGGCAATGTGTGCTCCTTCCAAATAGTTCTTA
Chr1	27769319	27769439	Xenopus_Target2505	tttttgttttttttttttttttaatttctcaccaaatttttttttctcaccttAGGTCGTTTGAACTACCCCCATCCTGGGACTGACAGCCTTCTTATGTTAAATGGTGAGTACTTTTAA
Chr1	28022964	28023084	Xenopus_Target038	aaaaaaaaaggactttTTTGAATTCAGtttgtgcaaagaaaaaaatataggtaTCATGCGTgaatgaaaaatgtgaattattgttgaaatataaaaaatatttttgttaaatgatCATGT
Chr1	28899745	28899865	Xenopus_Target039	AATTTATTTCTTGAATATTCCACTTCTCAGAGATTCAACGATAACCTAAAGCAATACCGGGAAACTCTAGCACGAAACTTAAAAGAGGTCTCAAAAGTGAAACACATTTTGATTGATAAA
Chr1	28974026	28974146	Xenopus_Target3275	TCctttaaatttcttttaaaaCAGATGTCAGCAAACTTTCATGAACCCCAACAGTTACGGAGATTCTCACATCTATGAAGAAACAGCCAGAAAGAAATGGAAAATAagatttttatttaa
Chr1	28981934	28982054	Xenopus_Target040	aagcaccGGCAGTCAAATCAACAGGACAAGCCCTTGCAAGCTTATTGCGAAAGTGCAACGTTTCACATCCGGAACAGGGCTCATTAAACTCTGCACAAAGCTCTGCAGGTTCTTTTTGGA
Chr1	29049298	29049418	Xenopus_Target2273	TTACTGAAATTGAAATGTGCTTTTATTGACAGCGTATTCTAAGGAAATTAACAACTTACGACAGCAATGATGAATATTCCAAAAAGAAAATTGCTGCTGTCAAACAAATTATGATTTACT
Chr1	29075347	29075467	Xenopus_Target2506	CATAGATAAGAAATAAGTTTTCACACATTTGTCAAGAGATGTCTGACAATTCAAAAGGCGTTAGAGAAGCAGCAAGAACAGTACTGTGTGTGTTAAATAACAGGGAGTAAGTATCAAGTA
Chr1	29081851	29081971	Xenopus_Target041	cttaaaaatTAGAGTTTGAAAAGCTtcaagatactttttttttttaaattcttgatTTCgttaaattgcagaaaatacacaatcttgaattttaataatttttccCCTTGGTGTTTCTGA
Chr1	29083388	29083508	Xenopus_Target1323	ATTTGTGTAGGAAgcagggctggaattaggggtaggcagaaaaggcacttGCCTAGGCCGCAGAGGGAAGCGCTAGAAACATACTTTATCTGTCTGCCCATCCCTAGTTCAGGGCCATGG
Chr1	29087165	29087285	Xenopus_Target042	AATGTATAATGGATATAAAGGAGTCCTTTTTATTTCTGTTAACTGAATTGCACATGGACGGGTAAGAACCAAGCAAAGAACaaagacagaattttttttttagatacaaaTGAAGACAGA
Chr1	29100140	29100260	Xenopus_Target3276Xenopus_Target931	gaactcAATTTGGAGAAAAAATtttctctcctcaaattgaatctcgtccatgagttttcatgtaataaaccaCGAAATAACTTTGGGCCAGAATCAATTCTGTGAGAAAAagttttatca
Chr1	29111600	29111720	Xenopus_Target3277Xenopus_Target3278	TTCAAAGATGTGGCAGAGGCTGGTGTACAAACTGAAAGTTTTTTTAAGAGAATCCAACGACGATTACGGAGAAATTCTCAACGATTCAATGCTGATGGTGAgataacatttttacattaa
Chr1	29112268	29112388	Xenopus_Target043	CCAGCATCAGAGGGGCAccttgaaaaccataaaaaacataattacagttTGTTATGTACGTAATAGATATTTTCAACATAAGCATCACATTGCTGGTCTGTGGATTCTGAGAGTTGTCTT
Chr1	29114036	29114156	Xenopus_Target044	AATGAATTTAtgctttttggaaagtacatttttaatattaaaggaaaactataagcCCGATTAGCATTGgtctttatgaaaatatattgcataaacaagctcatatgtaaaaccctgctt
Chr1	29116874	29116994	Xenopus_Target1427	aaataatagaTTGAATAGATGGCTCTTTTATTTTAACAACCATTTGTGAGGCAAGATACGAATAAGGATGTATGAAATCACCTAAGCATTTCCTGGGATTCAGAGCTGGACCAAGGAGCT
Chr1	29131387	29131507	Xenopus_Target045	ACATTTCTTTTTCCAATAGGTTATGCTATATTAATAACAAATCACCTCTGTGGGTGCCGTATATTTGTCATCAGTAAAACAATCAATGCCTACCAAAAGTTTCGGTTGCAGTTAAGATCC
Chr1	31104564	31104684	Xenopus_Target1854	AATAATTCACCACCCATTGATATCCCGTACAAAATGCTTCTTTTGAGAAGCCCACAGCGACCAATTTTCTATAGTCTTCCATTGTGTTCAATTAACTTGCAGATCAAAAcactttttgtg
Chr1	31350717	31350837	Xenopus_Target932	tttattcctATGAAAACAAAAGTCTGAGGTTTTCACTTTCTTTTAGTTTTCGTTGCACgttttaatttgttcatgctttttatatttaaatcacTTAATAACTGAATAGACATTTGCAGT
Chr1	31638725	31638845	Xenopus_Target046	gtacttaatgttttattgtttttaagatCTTCTCTTGCATTGTTTATAGTGCTCACACGTTTTTGTACCCGTTTGTTCATCCCCATATATTTTTTCTCACATGGGCACTCCAGACAATAA
Chr1	31794261	31794381	Xenopus_Target1169	CTGAGCAACAATATTTGAGTCAGATTTTTCTATGATTAAAACAATGGGGCAAAAAGTACGTTCTGCACAAACTGAACTAATGTTTTACAAGGGGGTATACACATCCTATAATGATGCAAT
Chr1	32245158	32245278	Xenopus_Target3282	TCCCAACCAAAGACATATATATTTTAGATTGTCAGCTTGGGGACTTTTTTACCTCCTCGGTCAGTATTTATATGTAATctatattatatttacagtaaTCATCCTTCCATGGTACAGTAT
Chr1	32278676	32278796	Xenopus_Target2275	atatactgtgtgtatatatatatatatatataaataaatatatacacgcacacacaccgtatgatacaatatatttacaaatattttgagATTgccttattatatattttattgtcttAC
Chr1	32279190	32279310	Xenopus_Target047	ACAGTATATGGTATAGTATCGTacaggtgacctacccctttaaatgtgtgttttttctcGCCAAACCAATCCCTTACCATTCTATCAAACTAAAAGGGTTTTGctatatgtttaaatgtt
Chr1	32298828	32298948	Xenopus_Target752	TGTCCAGGCCAAACACAGGATTAAGGGTGTTACTGAGCAAGTCTTCTATCACTGCCTCGTGTTTGTATCAGCAGTGCCATACTGCATCCAATCAGTATCACTAACGTCAAGTGAGTACAA
Chr1	32315017	32315137	Xenopus_Target2508	CGAAAACTGAACCaagtctgtgtttatgtgacaaaaagtcacatgattttaaggattcggtttggccagtaCCATGGATTCAGCCGAGTCCAAATCctatgaaaaaggcagaatcttggt
Chr1	32315579	32315699	Xenopus_Target1324	TGTATCATATAGAATGCAGATGCATTGTTCCCTGTAAGGTGCATCACTGGTCTGACGCGTTCCCCTACCTCGGTTTGTGGCAACCAGTGTGTGCGCCTCAGGGTTCCAGGGCGCAGTGAT
Chr1	32325614	32325734	Xenopus_Target2509Xenopus_Target2510	atctagtgatgagcgaatctgtcctatttcaccataaaattcgcgaaacgacaagaaaatttgtgaaacggtgaaaaatctgcaaaacacatttgtctcgtgactttttttgttgcctga
Chr1	32328562	32328682	Xenopus_Target3283	agagaaaataggaAATTATCTTTAAACATTactattatttgcttaaaatagactccaTCGGGCACATTTAGTAaaagcctattttttttttttttagaaactcacattaCTCCCTGAAAG
Chr1	32364756	32364876	Xenopus_Target3284	TTTTCAGGCAATTGATGCCTTCATAACTTACATACCTGCATACATTTAGTTTCTAAACGTATTCTTTAAATAATATGctcataaagtgaaaaaaaatattggatcAGTCATTGCAAAGCA
Chr1	32371235	32371355	Xenopus_Target1170	ACAACAATAGTTCCTACATCAAGCACATTTTTGGGACAATGTAAGTGTTGCTAAAAGCGCTTTACGTCATCTTCACAAAACTCTTTTTTGCATAAATACATTTTGGTCATTTAATTGCAG
Chr1	32372774	32372894	Xenopus_Target2511	AATAGGGtgagagaattttttcggcaggcatcgTTTTgccagcaaatttccgcatttcgccatcggctaattgttttgcgaaacttcagcaaaaatttgcagcggaaaattttgtcgtgc
Chr1	32373743	32373863	Xenopus_Target2276	ccacccccaagtgacttagcctttccttctcctttaaatctggtGCAGTTAAATTACCGGCACACAATTATCTTCTAATGTTTCATAGCAGACTCCAAAATTTGCCTGTAAGAGTAGTTT
Chr1	32381893	32382013	Xenopus_Target1429	CCAGTCTATCAATTTAGTCTGACCAACTCATCCAATATACCCCAATGCCCCCCCACCTCGAGGGGGTGGTCGGTGTTTTCTAAACGGTGCCATCCCTCCTCATTGGGGTGAAGCCTATCT
Chr1	32386357	32386477	Xenopus_Target3285	GATGTACAATATCTGAACCATTTGTCTTACAAAAGATCACACATCTATTAAAAGGGTGCGGTAGATACCAGACCAGTGAAGATTGGTACAGACATAACATGTTAGTAAAGTGATGTACGA
Chr1	32450811	32450931	Xenopus_Target3288	gagtttatacgactttcaaagccagaaaaaaaacgaattttagtaaatgtgcccctacgttATAAGAATATTTTataggtagtgatgagagaatctgtcctattttgctttgctgaaaaa
Chr1	32453388	32453508	Xenopus_Target1856	taaaaaatttgcaaaatgactaATTTAATGACGAATTTGCGAAAACCAGAaaatgtcacgtgtcaaaaaaaaaaacgtattttttttacgtgcatcattttttttgacTCATGCACAAAT
Chr1	32458759	32458879	Xenopus_Target3289	TTGCAATTCCAACACATTAATATTATAACACTATCCAGCGGAATCTCCACCactagccgctgaaggctgctcctATAGAGATCCCCTTATTCCCCTTATTAGCTAATCTCCACCACCTCT
Chr1	32460714	32460834	Xenopus_Target3290	gctatttttttgtcatccgcatcAATTTTTTGTGagcacggctattattttatcaccCGCGCTTTTCTTGGcatgactgtgccttttttgacgtgtcaaaacaatttgccaatggcgaaa
Chr1	32465523	32465643	Xenopus_Target3291	ATCCATGTTTTGCtctcaattagtgatgagtgaaggcatggatttacagtgaatttccgcattttgccattgagaAAATTCGCAGGGGAGAATTCACcaagtgtcaaaaaaaagttgtgg
Chr1	32465673	32465793	Xenopus_Target1430	TTGCGACACCCGCATTTAGAaaaattttcgctgtttcacaaattgttcTGTAGTTTTGCGAAATTTTCATTGAAGCGAAAttggacaggttcgctcatcactactctcaatTTGTAAATC
Chr1	32470787	32470907	Xenopus_Target2277	CAGttctttaatagcactttctaagAAAGTGACATAGTCAGTGTTAGTTAGCAAGAGCGGTTTTTGACTACAAACATGAAAACAGCAGGAATAGTCTcttttacaggctctgctgcctta
Chr1	32472430	32472550	Xenopus_Target3292	TTTTTAACTACCAGCGCTTAACCTCTGATTTAGCAGATGTAATCTTCCACTTTGCGACCGAGATTTTCACTTTATACAGATCCCCCTGAAAGTATGATCTATACTGCAGGGATTGATTTG
Chr1	32473014	32473134	Xenopus_Target1857	ACAGCTAAATGCAGGTTATGTACCATATGATTGTTAAGGAAAACTTGGTGAAAGTTGGCGCTGCCATGCTGCAATAAAAGTTCTGATTCCCTAAAGTAATTGCTTGTGTGAGCTCTATGT
Chr1	32474316	32474436	Xenopus_Target2515	ataccaatcattacgaaaaaaacgcttttcagacgttcgtggattagtaaatgtgccccgtagtgtGGGCATGACCTGCTTCAGGCCTAATAGAAATGTCCCCTATATATTTCTATCCAC
Chr1	32474558	32474678	Xenopus_Target1171	TTTGAAAAAATTTTCAGTGCAAACAATTGAAAAATTTTATTTTCAACTGAAAGACTTCGGACATTCATGAAAACCTACTGCACAGTTTAGCAAAGTTTcagttgtttcattttttttttt
Chr1	32475001	32475121	Xenopus_Target1859	gcgaattttttggcaaaataagTGCTGTTCtggcaaaaaaagacacgtgTGACAAACACGTCACGGATTTttcgttgtttcacaaattttcttgttgttttggcCATTTGTtgtcgaagc
Chr1	32478595	32478715	Xenopus_Target050Xenopus_Target1432	tgtatgtgattttttttgactgacaaaaagGATGCCAGGTTTACGCTGgggagaaccattgagtcctatggcggcttagaatagtaaaggaatagaatagtcagtaaccacctgtccttg
Chr1	32489797	32489917	Xenopus_Target2517	ATTTGTTATCCACTATGTAACATGTgcgtttttcttctttttttaaatttgactacacgactacacagcagcttgtttatataaacaattgtAGAGTTTTAAAAGCAagcacataacttt
Chr1	32490390	32490510	Xenopus_Target2518	gatgagtgaatgaaaaatttgggaatctttgaaaagattggcGAAACaccaaaacagcgaaaatgttgcatatttttgatgcatgcaacaattttttgacacacatggcaattttttgtt
Chr1	32497063	32497183	Xenopus_Target3297	AAGTTTTTCTTCGTTTCGCAAatgtttgagatttttttcggCGAAGTGCAATGGGACCGATTCGTTCATTACTaatatagttagatagatagatagatagatagatgatagatagataga
Chr1	32498898	32499018	Xenopus_Target1325	aaaaaaaaaattatgcctatcttttttttgacacatgcaacaatttttttttacttgcgtcattttacacatcttttttttccaaccagattcaatcatcactagAAAGTCGACTAAATG
Chr1	32501876	32501996	Xenopus_Target053	atcatgcgttatttagcgcatgtgatatttgacttaacgcatgcaataatactttagcgaatcgcgcattttttcgcgtcaattttaacacaaaaaatcatgcgataacgcttattgtaC
Chr1	32504671	32504791	Xenopus_Target2519	ATATATAGATAATTGGGCATGGGATCTGCAATAGTGATTAATGAATCTGTCCTGTATCGGTTTgccgaaaattttgcgaaacagtggaaaattcTCGGAATGCGGGTCACACACAACCTT
Chr1	32537841	32537961	Xenopus_Target2278	AATGCATGCCTTCAGAGCTGTAGTCTGTCAAGCCCAATGAAACACACATATTTTGAAACGAAGGCAGAAGTTAAGTGAGGTTGaatgatatttatttttgttatttgtatcCACCGTCAG
Chr1	32551602	32551722	Xenopus_Target2520	GGTTCTACATCCCTCTACTGTATACTATTGGGCTTCTATGGAAACTCTATAGAAACTCGCAGgcttttagatgacaaagttttgagttttcaggttttttgcattaaataaataccagac
Chr1	32551707	32551827	Xenopus_Target1435	aaataaataccagacatttgagtttttgaaccataatttgaattcaagtttttttagcgcaaaagactcgaatagtgaaaaaaaattaaactagaacattgataaatcaccccttatgTT
Chr1	32552182	32552302	Xenopus_Target2521	TTTGAATGATCCTATTAAGCTATCAAAATAAACCATGTAGAATGAGGTGAAACAAACCGAAGAACATCTAGAACTTCTATTATTAAGGCTTTGTATTGGGAAATACCTGACAATATTCTT
Chr1	32553049	32553169	Xenopus_Target1436	CAGACACAAGAAGAAGATTTCTCAAGCATACTGGctgattgtcagcctgtgcttatacgGGACTTACCCTAATAAGATAAACTGCTtaactttttggattttttttaaatattttctaaa
Chr1	32557667	32557787	Xenopus_Target3301	aaaaaattccctcatcactaattagcattatacagtattatgTTAACCAAAATGACCCGATGAAAATATTTGTTAATCAATAAcaaatatatgaataggagaggtatTTGTTTTGATGAA
Chr1	32567952	32568072	Xenopus_Target2522Xenopus_Target3304	gtgatGTGACCATCCCCCCCAACTCCCTCCGCTCGTTGCCTAAGGGGTTTGGGTCACATCTGTGACATCTGACATAGGGaaagaaaacgtaggtactacggtgtctgctggaaactgcct
Chr1	32568433	32568553	Xenopus_Target2281	TACTGTATGTCTTCTGCTCAAGATCAGTGAAAAAACTACAAGTGAGTTCCTTAACTTCCGTGTGTGTTCTTGTATCAATTGCTTTTTTCCCCTTGTGCAGGATTTTGTTTTCCATAATAG
Chr1	32568988	32569108	Xenopus_Target1438Xenopus_Target054	cacaacttttaccagtgcagggcagcaaccCGAGacaaattccaaacaggagagttgCCGAGCAAAatatgaaatagttaaaaaaaacaacaaataatcttaaaatgcaaattgtcttag
Chr1	32569634	32569754	Xenopus_Target3305	ttttaaaagaaaaatccaATGTAATTCCCATATTACAGCactttttctgtataatgggcgtctggataataaatcctccATGTATAATGTTTTTTATCTGCTGATGAATCATGAGCTCTG
Chr1	32570577	32570697	Xenopus_Target754	ataagcctcttaaaaatcccataggaatgaatagagaatggTGGAACTGTACTGTGGCGAGCTCTAATTTCAcgctgtgataaatctgccccttagtgttcctgCAAATAACCAGAACCC
Chr1	32572245	32572365	Xenopus_Target1861	ttgctgaaattctaacttagagagctgctaaacaaaaagtaaaataactagtgatgagcgaatctgtcctgtttcactttgctaaaaaatttgtgaaacgttaAAAATGATGCCCAAATT
Chr1	32572359	32572479	Xenopus_Target1172Xenopus_Target3306Xenopus_Target1439	CAAATTGTTGGGCGCAGCATTTTTTGatgtgtgcgacaattttttgtgcacatcaaaaaaaatggcACCCGCAACATTTTTTTACGCACACAACAATGTTTTGTTTGACATGGACGACGA
Chr1	32575399	32575519	Xenopus_Target2524	CGCTATTTTTAACGGCACTAAGTAGAAGTGGAGGAACAGATGAACACATGATTGTGTCGTTTGCAGCCAGAAGAGGTTGAGAAACtaacaaatatacacatatatccagttagggatgta
Chr1	32576776	32576896	Xenopus_Target2525Xenopus_Target056	CAGCAAAATTTCGGAGCAAAAAATTCacggttagtgatgagcgaatctgtcccatttcgcttggcAAAAATGCAcgaatgtttcaaaagatttgcgaaatggcaaaaaattcacgaaaat
Chr1	32576882	32577002	Xenopus_Target934	aaattcacgaaaatggAGCGACACGGCGAAAATGGCGCGACACGGCGAAAATgttgagcgacaaaaaaaaattgtcaactgaggatattcttttgtcgcaccgctattcttttgtcgccc
Chr1	32577026	32577146	Xenopus_Target057	gctattcttttgttgcgcggctattattttgtcacccgtggctattcttttgtcgtgcggctattctttcatcgcccatggctattctttcatcatgcggttattcttttgtctcgtggc
Chr1	32590889	32591009	Xenopus_Target2282	AAGGTAGATGTATGCCACATATAGCTTTGAGGAGATTAGGAGAAGTTttattttgtacgatattcaatGCCTTGCATGGCCTAACTGCCATATAATAAACATTGAAAGCTTTTTTAATCA
Chr1	32605163	32605283	Xenopus_Target1441	AGCAATATTCTCATATAtctaaaatagtgatgagcaaatctgtcctgttttcctGCTTCGGGGAAAAAGATTCATGACGTgtaaaaaaattatcaaaaaatTACAAGCTTGACGATTTTT
Chr1	32605281	32605401	Xenopus_Target3308	TTTGTGTGtgacaaaactttaaaaaaatttaggaaaattcacaaaatgtggaaaatgacGCACATctaaaaaaattatgtgtgcaaaaaaaaattgtcgcatgcatcaaaaaagtgacAA
Chr1	32618010	32618130	Xenopus_Target3309	TGGAAAACTtgcagttgtgtccaaaaaaaggtgcaaacttgtcaaaaaagggcgtgggcGAGTCAAAAAttgtgtggttgcatcaaaaaagccaAATTTTttcagtcgcatcaaaaaagg
Chr1	32619502	32619622	Xenopus_Target936	tgcgacaaaaaaatttgttgcgcatcaaaaaaagatgcaggcaacaaaaaagttgcgcgacaaacATGATTTGCTGATTTTTCGCAATTTCTTGATGTTTcacaaagggacagattcgct
Chr1	32626118	32626238	Xenopus_Target2284	AGTCTATAAATTACATAGTAAAACCAACAGTGGAAAAAGACCCATTGCTAAATAGAAGCGGTGGCTGGGAAAGCTAATATAATCTTGTACATAGCTGTAAACTGCTTGTTAGACGGGGTT
Chr1	32627730	32627850	Xenopus_Target2528	TTCTTCGTCTTGTTTCCCCAATACTCCTCTTTGATTACTGTTTTGTTTTAGAATACACGCTCTCTATTTCCATCTCTCCAGTTACTATCTATTTACAGACTTCAGTATAAATTCAAATAG
Chr1	32652996	32653116	Xenopus_Target1175	TTTCCATTTGTCTTTCATACATATAGTAGACCACAAGGACACTCCAAACAATACACCCGAGTTCTGGTGCATTTtagctgggaaatctcatcatatttgTAGTTACTttatgcaatcctc
Chr1	32666054	32666174	Xenopus_Target1442	TCATACAAACTATTAAAGctgggaggcagatttattaaagtctgAATAAGAGAACTCTCGAGTATTTCAATCTGACAAAAACGAGAAAACTCGAAATTGTTTTCTTGCTTGTTTATAAGA
Chr1	32692196	32692316	Xenopus_Target060	ATTAATACAAGATACAGACAGAGCATACAAATCCCCATTGAACAAAACTGTCATGCACGTTTTTTTGTGAGTCAGATTGCTCCATTTGTATAACTAGGGACAGGACAAAAGAATGTTTCC
Chr1	32694228	32694348	Xenopus_Target2529	ttgttttgcgaaaattctACGAAAATTCACTGCATGGCgctgttgcatcaaattgggcgtagtcatgtcaaaataggcacaggtgtggcaaaaaaaagttgggtgacaaacgcgtttcac
Chr1	32761852	32761972	Xenopus_Target937	tttatggaaaaaaaaaaacaactcattgttaaggaaaatcattttttacacatAATATCGGAGGAATATAATTGTGATATACACAGCAAGAGGGGATTTATATCAATGTGCCACAAATTC
Chr1	32785673	32785793	Xenopus_Target2530Xenopus_Target1444	atcAAAAAAATAAGTACAAGAGATTCTTACATCAATGTCATGTAAATGTAGCACACATCGGTCAACTGGATATATCCTTTTTGTGTTAGTTCCTTGCTCATTGTAACTTCAGTTTACCAg
Chr1	32787818	32787938	Xenopus_Target061	TCCTTTAAGAACCAGTGTGAAATCATTCTCCATCAATTTTGGCATTGCCAATTTTTTCGTGGAACTGACAAAAACTGCtgcgtaaaaatttgctgcacgaccaaaaattgtcgcccgcat
Chr1	32788069	32788189	Xenopus_Target1864	TACTTTTGATAGGGAAAGGATCCGTGATTTTAAAAACATGTTAGAGAAGCCCATAATGCGTGTGCAAGGGTTAAATTTCAAGTTATTGTTAAGCCTAGACATCGGACTAGGAGAGGTAAT
Chr1	32790842	32790962	Xenopus_Target2532	accatggaagcttgatagatggaagaatagaatataggatgtagagaaaagagactacgATAATAAAGGGTGTGAAGGAAGAGAGGAgtaattaaagttttgagagtgggcctatTCTCA
Chr1	32792213	32792333	Xenopus_Target3313	TGTGTAATGTATTGCCCTTTTATAATTAAATTACACTTGTTCACTTTGTCCTTAAATCGTTTACCAAAAGTGTGGTCTTGTAGGGACCAGTGTTCTCAATTTAAAACCTTTTAGATCTGT
Chr1	32792341	32792461	Xenopus_Target1865	GATTCATGTAAAATTTCTGGATTGCATGAATAAATTggattatatgtgtgactggggcCGAGATTACATGTATGCGTGGGATTAGTGGTGTTACTGGGCATGCATGTGACctggattaca
Chr1	32793948	32794068	Xenopus_Target1176	AAGGAACCTCTTATTCAGTTAGCATGATGCTTAATACTTTATCATTAAGTAAAAAATACGCAGAAATTCCCCAGCTTGAAATTAAACACTGTAAGTACAGACTACTGTGGCAATACTCTA
Chr1	32794921	32795041	Xenopus_Target062	gagcgaatctgtcccgcttcactgaaaaattagtgaatcagcagaaaatttgtgaaacggtgtgacataaaattgttgcgcaaatttttccacagctaatGTTGTTGCCCGTTTCCTGAA
Chr1	32795019	32795139	Xenopus_Target3314	atGTTGTTGCCCGTTTCCTGAAAAAAACCACCAATGCCAAaaattcgctgaaaaattcgctcatcactaattgtcatTGATTCTTTACAAAGAAGCTAATAAAATACCCCAACCTaaaca
Chr1	32796679	32796799	Xenopus_Target3315	TCAGAGGAGATATTCCATGCCAAAAACAGGTATTTTCAGTagggattaaaaaaaatgacgtgcatttttttttttttgcaatgcaaCATTTTAGCCGTTTGGCAAATTTTCCGCAGTATT
Chr1	32796796	32796916	Xenopus_Target3316	ATTTTGTCGCACAGCCCATTtagcgaaacaatccaccaattgtgaaacatggaaattcgtcACATCCATgactgccaaattatttcgcccatcactactcatcactaattttcagTAGTT
Chr1	32797296	32797416	Xenopus_Target3317	GTGTGCCAAATGCTTACTTTTTaccaggctggtgcttctgttaggagaaaaccacaccggCCAAGTGAGGGAGTGAGCCTCTTCCAACTTCTGTCTTTGCACATGTGAAAAGCTAAACTT
Chr1	32800250	32800370	Xenopus_Target938	GCAAGGTTGTTTAACCTGCTTGTGTTTTCTTGTCTTCcttgattgcattttttttttcgggaatggaatttttttttctatcactatggtgtttttttttttttttaaagcttaccGGGA
Chr1	32800561	32800681	Xenopus_Target1866	TCTTTGCAGGTGCGAGCGCAGTCAGTCAGACTGTTATTGGTATATAACTAGGCAAGCCGTAATTGTCTTCTATCATAGCTTCAAAGAATCAACATGGCTGTAAAACAAGGTGCATTTGCC
Chr1	32801352	32801472	Xenopus_Target3318	ACTTATATGCATATcattatattatagtatattatagtATTACTTTCATATACAGTTACGTATATGCATACAATTATATTATAGTATAATAAGAACTAAGAATCAGAATGCAGTTGTACA
Chr1	32805412	32805532	Xenopus_Target063	ccttcttctttgcgctaaaaataaaaggtatattttctttccattttgTATAACTTGCGTATAATAACAGAAATGTTtagcaaggggttaaaacacAGTTACCAAATTAAAATCTTTTAG
Chr1	32811069	32811189	Xenopus_Target2535	cataaaaaatgtagttgcacttaaaattgggcgtggtcgcgtaaaaattgggcacagtcgcatcaaattgggtgcggtcactacaaaaaagggcgcggttgcgtaaaaaaaaggcacggt
Chr1	32811152	32811272	Xenopus_Target3319	caaaaaagggcgcggttgcgtaaaaaaaaggcacggtcgcggCAAATTGGGAGTGGTCGTGTAAAAAActgtggacgacaaaaaaaaatgaccataAAAGATGGGGGTGacaaaaaacaa
Chr1	32811241	32811361	Xenopus_Target3320	gaccataAAAGATGGGGGTGacaaaaaacaaatgtgttttgcaaatttcttgccgtttcgtgattTTGGCGAAGcgcaacaggacagattcgctcatcgctacataTCTTATTAAAACTC
Chr1	32811567	32811687	Xenopus_Target3321Xenopus_Target1867	ttTTCTATTGTTCATGCATTTCACTGTGCTATTTTGCTTCTTTGGAAGTGTAACTTAGCGCAGAGGCTTAATTCAGACACTGttgtatatatacatgcatatgtGTGTCTGTGAGAGTGC
Chr1	32812051	32812171	Xenopus_Target1327	GTAATTAAAAACCCCATCATATAGGTAGAGTTGCTACGGGCTATATATCAGTGACTGCGCACATAACGAGATAAATATGCACTATAATTCTCCATGAAAGAATATGAGCCTAAGGCTCCT
Chr1	32812348	32812468	Xenopus_Target2536Xenopus_Target2537	cgtcattggtgaattgttttgccaaacttctgtgaaaattctctGCGGGAAAAATTCGTCacgcagatttttttttgggggcgcacgtcaaaaaaggcgcaactgcgtcaaaaaagggtg
Chr1	32812491	32812611	Xenopus_Target3322	ttgcgtcaaattgggaacagttgcatcaaaaaaggtgctGTTGCggcaaaattgggtgcggtcgtggaaaaggggtgtggtcacatccaaaaaaggcacggtcacatcacaattgggcgc
Chr1	32812629	32812749	Xenopus_Target1446	gcagtctcgtcaaaaaaaggcgcggtcgtgtaaaaaatcaacaaaaaatagatgcgggcgacaaaaaaaattgtgcgacaaatgcgtttagcaaatttttgccatttcgcaaattttatg
Chr1	32813064	32813184	Xenopus_Target066Xenopus_Target3323	atgCATGCAACAATTCTTATTACACACACTCGTCAAAAAAACTAGGTTAACGAAAAAATTTGTCTcgcagggaattttttttttgcaagccggcaacaattttttttacatacggcaaag
Chr1	32816120	32816240	Xenopus_Target3325Xenopus_Target3326	gcctttgtgctaaataaattgATTGCTGCTGCCCAGCAAAGAAAAAGCAAGTGAAATGCGGcgtctttcatgtttttctcataaataaccaagaaataatgTTCTATGTGTTGGTTAGTG
Chr1	32820060	32820180	Xenopus_Target2538	ttttataTTTAACACAACATAACAGTAAAGCATTTGCTCATTTTACGGCTCAGTATTtcgttatttattatatataaagtcAAGGTTATGCTTACTCACAATCAGCTTGATTATAGATGA
Chr1	32820910	32821030	Xenopus_Target1177	TTGGCCCTTTCACCTCAGCACATGTTTGGGGGTGCTCTTTTACTCCCCTCTCTCCTACGACCATATTAACACTACCTGCAACAGCAAGACACTCATGCATGCTCTTATCCTTTCCTTACT
Chr1	32821087	32821207	Xenopus_Target2539	gtctgtattaaatactgcttaTTGTGGTTACCCATTAAACAAAGAGTAATCTACCAACGCCTTCTCACAACCTTCAAAGCTCTTTATTCCTCTACACCACACTCCATCTTGTCTCCATAC
Chr1	32822042	32822162	Xenopus_Target2540	aataagcaatgaAAATATGCTTCCCGAGGCAAAATATTAATTAGCCGCTTTTCCTCTCGTAAACTTTGAAACATATGTTTTTCTTCATCAGACTAGTCATCATCTCGAAAGCTGTATTCT
Chr1	32822187	32822307	Xenopus_Target1178	AtacttattttatcattttaaagtTATGAAATATCAATATCCTGAAATGTGTGTATTCGCATATGGTAACTTTAGCAATATCTGACAGCTTTATATTAATATCGTGCAGTTCATACAGAG
Chr1	32822457	32822577	Xenopus_Target940	GGGGGTCACTGCTACAATAAGgaagtgatttatcaatgttcgaatttgaattatttccgcaatttaaatttttttttgcactataactcgcaaaatttgaattatggttcaaaaactcaa
Chr1	32823020	32823140	Xenopus_Target1447	aaaaaacttgaaaactcgaatgtaagacttcagcattagtgatgagcacatttttttcgccaggtatgggtTTGCAGTgaacttttgcattttgccattggcaaattgtttcacgaaact
Chr1	32823153	32823273	Xenopus_Target3327Xenopus_Target3328	GGTGCGGAACAAATCatcaggagtaaaaaaaaaagttgcggttgcatcaaattgggcgcggttgcgtcaaagaCGCGTGAAataaagatgcaggtgacaaaaaaaacacacaggcaacaa
Chr1	32823935	32824055	Xenopus_Target1179	aaggcCAAGAAAAGAAATCTGCCTGGCACATTATTCCAGAGTCATGGTAGGTATCCCCCGCTACTGTCTAAGCACAAGCTAATGTACAAAACATTATTAGAATAATATACAGTCAATTTA
Chr1	32825936	32826056	Xenopus_Target2542	cattggtgaattgttttttgcaaaactgcaggcaaaaaaaattaaaaaaaggttcAGTCGTGTTAAAAAAATAggtgcatgtgtcaaaaaagttgtgtggtaccTGAATTTGGATGAATT
Chr1	32826195	32826315	Xenopus_Target942	AAATTCTAAATAATTTAGGCTAGtctgaaatataattttatttaattatttcaaatGCCGGATAAATCCAGACAATTTTATGAGGTGCTGAGCCGCTCATCTAATGCACACTGTCCTGCA
Chr1	32826919	32827039	Xenopus_Target3329Xenopus_Target3330	ACTTGTAGCCAAGGATTAATTTGATTTTTACAGTATTATTTGCCAACATCAGTTCAGTCGGCAGCCATACACTCTAGGCTGATCACCTCATATTATTGCGTGACAAATAGCAATCTTCCA
Chr1	32827694	32827814	Xenopus_Target1869	TCAGGCTTGTAGTGGGTTGAATACTAATGCaaggtattggggctcatttatagaaTTCGGACAGCACaaaattattcacacagtgaacatatttgccctgcccgtgtttacatttataaa
Chr1	32864578	32864698	Xenopus_Target3331	GTTTCTTTTTGCGccacgtttttttgcctcggttttttccgccgcgttttttcgcttcggtttttcgcctttgcgtatacatagcatttttttgggcgttattttttggcgggttttttt
Chr1	32876514	32876634	Xenopus_Target2287	AACTGGGACAATGGCTCCTGATCCATATGATTAAAACTAGGAAAAAGGAACTATCTTTCGCTAATAAAGGGAGGACTGAAGATCAGCATTACTCCCATTAATGCTCTTTGGATTCTTATG
Chr1	32885195	32885315	Xenopus_Target3333	ACTGATGTTATCAGTGTGGGGCCATGGTATGAAAATATCAAAGTGGGGGTTTCCCTTTCGTTTGGATTTAAAAGGAAGGGTTCAGTCCCTTTGACTAAGGTTTTTGGGCGCAATCCTGTA
Chr1	32918079	32918199	Xenopus_Target3334	AATGTGGTATTTACAGTAGGAATGGCAGCAATGAAGCATACACTATATTAATCTGTGACGTTTATCAAGgtgttaaaaggagaaggaaagtcattttggcattttactgccaatagattt
Chr1	32918863	32918983	Xenopus_Target2543	GAGACTCAATAGAAACGTATTTTCAGTTgtgaaacaaataaatatttttcttccaTGCGCAAGAAAATTAGATAGAATCTTCAGCCTAAAGTTATTAGCTCGAAATAATTCTCCCATGAT
Chr1	32924442	32924562	Xenopus_Target943	AAATAAATTCTGTATGGTCTACTGGGCTTTAACGCCAACTCATTGCCAAGTTTAAAACCGTTTCTCTCTGTATGATGCAAAAAGACCTGTTAAAAAGCAGAGCATTGTGTTATTTTCTAA
Chr1	32929119	32929239	Xenopus_Target3335	TTTCAGGTTTTCTCCCTTATGGTCATTTCAAGGTatcattttgttttcaataaTGAACGATCAGCTCTTTTCCTAACATGTACTGCTATTTTAACTGATGAAACTTCAATCCGCTTATGG
Chr1	32933163	32933283	Xenopus_Target2544	TGCGCTATTTCGCAGAAAATCCATGTCTGACGGAAGAAATTCACTagtgatctgtcccgtttcacttcagcgaaaaatgagcaaaacttgcaaaaaattcaggaaacggcgaaaatgttg
Chr1	32933938	32934058	Xenopus_Target3336	AACTAAAATATTTAAACCTCAAAACTTTTCCATATTAACTACCTTTCTTAAACAACTCGAGTATATAATGTTATTTGACAGACCAATAACTATCATTTGTATATTTAATCATAAAAAAtt
Chr1	32938704	32938824	Xenopus_Target2545	cttttaaaataaatgcttCAAAAGGTAATATACGGGTTTCTATCCGGAGGATTTATGCGCTTTAGCAGGATCTATGAATCTACAAGTTACTGTTGTTGTTTAGTTTTCTACTAAGGCTTT
Chr1	32939483	32939603	Xenopus_Target1180	CTTAGCCAAAAatgtgcggtcatgtcaaaaaagggagtGGGCATTTCAAAAGGGTGCACGTAAAAAAATTTGCGCAGTCACACAGTACTTTTGCTAATCACTAATTGTCAAGTCCCcatg
Chr1	32939780	32939900	Xenopus_Target069	CGTATGCGTTAATTGTCACTGCCcgcaatatattttgccacttgctatattagcgcacgattttaggCACGATTTTACACTCGTAACgtatgttcgtaaaactacttttctgaaaatgcc
Chr1	32944535	32944655	Xenopus_Target1448Xenopus_Target070	CATGAATAGAGAGACACAAACTAGAGCAGGGCACACCTAACTTCACAAAGTTTTCTTGCGGGACAAATTCCTGCGACTATTTAAcagaaaacattattttcattcaaacatttgtTTAAT
Chr1	32945428	32945548	Xenopus_Target3337	TCAACCTATTAAGTTTATTTATGCTTGCTCTTGGTTTTTTCATAAGCATCAAAAGAACCGATTTGGGCAGTTGGGACTTCTCTTAGTCTTGTATTGGCTTTTATTATTCTCACATAGAAG
Chr1	32946093	32946213	Xenopus_Target2288	TATATGGCCATGATAGTTGATGTGGGCTTTGGGAATAGCCTCCCTTGGAAGGGGTTACGTTAAAGGGATTTTTGTATCATTTGCCTACAAATATGTTTTTAACAATGGGAGACCTTGAAG
Chr1	32946264	32946384	Xenopus_Target2546	ATGGGTGCTTTGGGTCATGAATATGGCTTCTGAAGAAGTGACATGTAgtcacgaaacgcgtcaagctagaCTCTTTGTCATGCTTTTAATGGAAACaataaagaatcatttttaaTCAGA
Chr1	32948731	32948851	Xenopus_Target3339	AGTGCTACTTTGAAAAACAAAAGGCTATGGGAAAGGTATAAAACATAAAGCATGAGGCGCAGATGGGAAAGAGACAAGGTGGCAATTTGTAAAAGCTCTAAAAAAATCACTTTTCCCTTT
Chr1	32951612	32951732	Xenopus_Target071	gcattttttcacagctaccgcgcaacttttttttttgcagccattgaagtctatgggcgtTTTGACGTTATAAattgaaaaatttcactcatcgctagctGCAATGTTATTTGAAGAAGG
Chr1	32954747	32954867	Xenopus_Target3340	tacttaaccaacagatagtttatattatgttaagtgatctaagcggcagcccagacccgacccttcctGGCGCTCCCCGGCCGACTGTTTTCCTCCCCTGACGAGTTAAACTGATGCAct
Chr1	32957443	32957563	Xenopus_Target1449	actttttccatgcttgtgttgctccccaacactttttccatttgaatgtggctcacacgaCAATCCCCACAGGCGGCCCTAGAGCAGTGGCTGAGGGTGAGATTTTGGGAGATTCCCTTT
Chr1	32958245	32958365	Xenopus_Target072Xenopus_Target1870	AGGAACCAACACAAAGGATTGGACCCAGGGTTGCATTTGATTAAACAGCGCCCCCCTTTCTCCACCCGCCTACCTCCTCCCACGTGCATGTGTATGCATGCCACttaactcacatatgga
Chr1	32959545	32959665	Xenopus_Target1450Xenopus_Target073	GTACACTGTTGTATACAAGAATTTTGATAGATAAGAATAGTAATATTAAATATTCAAACGTAATGAGTTAAAACCCAAACATTTAATAACTATGAGTTTTTTACAAAGCTTGGTAAATAG
Chr1	32959684	32959804	Xenopus_Target074	TAGTTCTTTTTtcaagtaatgtttttttttctgtttacagaGTATCAGTTGTTTTTCCGACTTCCAACAGAGCATGAATTTAATTACTGGAGAGGGTTTTCATCATTTGTTGTTTATTGT
Chr1	32960203	32960323	Xenopus_Target2289	GTTTTAGCTCAAAATACTTCTAGcattaaaacatattaaataaactTAGCCTAATTACGTTTCTTTCaatctttttttgaaaaaaaaaagaacaaagtaacaaaatgtatacacattttt
Chr1	32962588	32962708	Xenopus_Target2547Xenopus_Target3341	atagttgtggttgcgtcaaaataagcGCGGACGCCTATTAGGTGttggcgcatcaaaaaaaagtgtGCGCTACAAAAAAAGATGCGAGGGACAAAAAGCTGCGCATCAAACGTGTTTTAC
Chr1	32970500	32970620	Xenopus_Target2548	gataatgggtttacggataatggatcccatacctgagtTTTATTTTGCAAACCCGTTCGGCTCTATGATATGTTACTCATTATGTTATAGTTAGTGAAAGTTGAATTTTTGGCAGGTATG
Chr1	32973699	32973819	Xenopus_Target3342	gcaataaaaagtgcaaaaatatttctgtttttgttgaatatgatattttttttcccccgttGGATTACAGTGATTGCCTAGAAAATagcaataatgtatttatattcttAGCAAAATGCA
Chr1	32974500	32974620	Xenopus_Target3343	gcactgaaataatagctgcgcgatgaaagaatagccgagggcgacaatttttttttgacgtgcaacatttttgccatttcgcgaattttctgccattttgcgaatcttttgaatgATTCG
Chr1	32974806	32974926	Xenopus_Target075	GTAAACTATATGAGTTAGCTAGCAAGGGAAGTTGAGGGGAGAAGCAGGAAAAATGGTGCGGATGATCGGCTTCATGGTAGTTCTCACAGCCTCGCGGATTCTTGTCAGTCTGTTAAGGgg
Chr1	32975651	32975771	Xenopus_Target076	AATACGTTTCTGATCACAAATGATGCCTCTACAATGTTCGGCATAGTGTGTAGGGCAGCGCTAAAACTGGAAGCAGGCAGGCTAGAAACTAAGTAgctccctgccataaagcagggtcaT
Chr1	32976015	32976135	Xenopus_Target077	TTACATCAGCATATTTATGCTGAAGTCCATTTGCATTCAGGTAGCAGCTTTAAAGCACGTACTTCTCACACACACTCAAATCCAATGGGATGACAAAAGCTTGTAAGATGTTGAACACTT
Chr1	32977370	32977490	Xenopus_Target1871	TATCCGCATCAGGCACTGTTTATCTAGTGGGAGGTGTAGCAGAGACTAAACTTTGgacgataatttttttttttaccttatgtATCTATGTTTGTGCATGTATTAAAGCAGCTATTAGCA
Chr1	32978546	32978666	Xenopus_Target1181	GATGTTGGAAAAGGTATATATAGTACAAATGGCCTGAACCTTTCTAATGATATTGAGACGGCCCAGGCAAATCAGATAATTTGTAGAGAGGTTTATTTTGTGGCACCGTACTGTCCTCAT
Chr1	32979358	32979478	Xenopus_Target3344	TGGAAGATAACATGGCCATGGATGAGGCCATTTGTGCCAACAGCATCAGTGAAACGATCGTGTTAGTAATCCCATTAAGTCACTCAATAGGTAGAATAATTGTGTGCTATTTCCCAAGGA
Chr1	32982609	32982729	Xenopus_Target1451	AACATATGATATGAGACAAGGTTTTGACATTATAAAGATTTGACATGGATTTAATGAGCGTTTAGTTGGAATGTATAATGAGACaaggaaatgtttaaaaaacatatGATTGGAAGTGAC
Chr1	32987803	32987923	Xenopus_Target1872	ggaaaaaaatgaaaccatGAGTCAATGCATCGCATAGGGATTGTTCAATGTCGAAAACGTGAGTTAGCGGCTCAGATGAATCAGATGAGTTTCAGCCTATGGGAATTATTTTATAGGTTT
Chr1	32992805	32992925	Xenopus_Target1873	GGCAATCATTCATTTGTGCATTACTGCCCTTGATTCCCAACCAAATGTTACAGTTATACGTATGAAATGGAGTCCCCTATTGCTTCAAGTTTGTTCTATATGGTTTTAACTAGCAATAAG
Chr1	32994980	32995100	Xenopus_Target944	tttgtaaatatgagAGCTGACACGTCACAATTTGACAGTCGCTTTCAATGTAAAAGTGCGTACGGTTGTAAGAGAAACATTATATCAAGGGAATTAGGCAGTTAGTGGAGAAATACTGAT
Chr1	33000841	33000961	Xenopus_Target2290	ACCAAGAATATCTGTTGGACCTGCTGTCCTCAAGTAGTTGTTGCACAACTCATCACCCGGTCAtgtgtgtttaaaggaaaactatacccccaaacaatgtaggtctctataaaatataca
Chr1	33002188	33002308	Xenopus_Target2291	TTTTTCAGTCTTAACTTGAAAGAAATGAGTCGATTCTAATTGTTTGATATCAGTGTTCGAGGTGCATTTATTGGTCCCATTCCTTGCTGTAGTCTCAGGGGAAGAAGGAAACATTTGAAG
Chr1	33002804	33002924	Xenopus_Target3345	AGCCTCTATCTTACTCCCTTGGGAAATATTTTAACAGGAGCTAGACTATCATTATAAGCGGGCCTCATTCACAGGGTTCATGCAGCACAGCTTATTAAGGTTTTAAGGCTCAAATTGTCA
Chr1	33003361	33003481	Xenopus_Target3346	GTATCTGTAAATATGAGATTATTTTATAATGAGAGTTCATTAAGGTTAGGCTGCACAGCGATGTAATTGGTTTATTATTAAGCTCTAATTTTCCCTAACCTTAGCCGGAAAGCACTAAAA
Chr1	33004023	33004143	Xenopus_Target757	TAATATGTGGGTTGTGTACCCACAGTATAAATAATTGCACAAGCAAAATCTTTGACCACGACCCTACATACCTCCTTGACACTCTGAGTTTTATTAATTTGGTCCCTTTATTTATTTGGA
Chr1	33004668	33004788	Xenopus_Target3347	tagtttttatttaatcatTGTACCATTGAGATAGATGTGTTTTGATCCACCTGGGACCGTTATCAGGatgtaaaacaaatatatatatatatataacaacaaaaGGCCCTCTGCActttt
Chr1	33007445	33007565	Xenopus_Target3348Xenopus_Target078	TTGCTAATTTCACCAATTATGTACTTTTCTTTCTATGCAGTAATTATACTCACATCCCCGCAGATTAGCGGTTCAATTTAAGGGGGTTTTTAGAACATGCTTACAAGCCACACTCTCTGG
Chr1	33010457	33010577	Xenopus_Target3349	TTCCAAGAAGCTGTACTTGCTGATGCTCCCGTTCCCTGATGAAGTGGGGCGGAGCTTACGAAACTTTTGTAATCCAGGAGCAGTCGGCATCTTCTTCTTTGATACTTTTATCACTTGTAT
Chr1	33010927	33011047	Xenopus_Target1874	ATGAAGCGGCAGATTCATAACTACTGACAGCTGCCTTCATTTGGATTTGAGTTTAGAGCGAAACCTTTATTCTTTTATCGGTCTCGAAATCGAATGTTGCAGAATATAGACTAGAGCGAG
Chr1	33011553	33011673	Xenopus_Target079Xenopus_Target2549	CAAGTACAATTTAAGCACCAAGACTTATTCTGCAGGTGTATCTATGACTTCTTTCCACCGTgacgtatacaggtatggggtacATTATCTGAAAActcattatccggaaagttctgaatt
Chr1	33013628	33013748	Xenopus_Target080	gggTGCATAAAAACTTGATCTTTCCTccttttattatacaacaaaaTGGTGACAAATccgaaataaaaaatattccatgCAAAAGCTGCCAAGGTCATGAAGAAGTCAAAAGCAGGTGTC
Chr1	33015542	33015662	Xenopus_Target084Xenopus_Target945	AAATACCTTGCAGACTTGTACTGTAAAATGTAActtgtactgtaaaaaaaaatataaacgaAGGCACAGATTCCCATAGATTGCTATATGGAGTGTGAGATCAGCAACAGAGGTATAGAA
Chr1	33016203	33016323	Xenopus_Target3350	GGTattgttgtttttcttttcagGAGCACAGCATGTACTGCAGAGGTGTGCCGTACTCGATACCCACCGGAAAATAAATAACTATCAGTTTTACATCGGAACAGGTTGCATTAATTGTTT
Chr1	33016756	33016876	Xenopus_Target1875	ccatttattttacctccatatgctccatctgtagacaGAAAAAATGTATATGCATTCACGGGAAAAGGACAATCGATCACCTTaacggggttgttcaccttgaaatcaacttttagcatg
Chr1	33030569	33030689	Xenopus_Target3351	CAATATATGTCTGTGACTGACAAGGCTTGGGGACATGAGCAGTAGCACTTGAAGCAGACGGTGCCAAATGTGCGCAGCATGAGGAGCAACAGGAGCACTAATAAAGGCTGTCAGTGATCC
Chr1	33036747	33036867	Xenopus_Target085	CTGGCACATCTAGACAAATATCTATTACCACTTGTGTtgcacttacatagttacattcgGTATAGCTGACATGTTATGGAAAAAATTATTGTTTGGACCTTATTGGATGTGATTTCCCTA
Chr1	33038049	33038169	Xenopus_Target946	CATTGATCCCTCACTAGTCTATTCTGGCATTTGAGTGATGTGTTCTTGTTCTATAGACGTACAgcttgctttattattatttccctCATGTAATGTATTTCATCAGACTGTCTTATCATC
Chr1	33041470	33041590	Xenopus_Target1876	atgaaaaaaaaaaatactaaaaaaaaaagtgccaaataGTGACATGAAGGAATATGTCGAATTAATAGTGAATGCCCTCTGAAGCTAAAACTCTGTAGCACTACATGTTTTATAACCCGA
Chr1	33041663	33041783	Xenopus_Target3352	AACGGCAAATCTGAGCTAAACTTGGCTATGCTTGTGCTCTGATACTGAAAGAAAGCAGCGGAATATACTGAAGTCAAAGGCCAAGAATGAATGTTTTGCTAATGAGATGTTTAGTAATGC
Chr1	33049638	33049758	Xenopus_Target3353	TTAGACACTAAATgctactttttctttttataagtgttaagttttaaataaataaacccgTTTCTAGCATGCGAGTGTGTAACCTAAGACATGTGTTACAGAACAGAATAGCAGCATGTT
Chr1	33050973	33051093	Xenopus_Target2550Xenopus_Target1182	cagctattcttttctcacgcggctattcttttgtcgtccacagctattcttttgttgtccgcggctattcttttgtcatgcggctattcttttgtcacccacagaaattcttttgtcgtc
Chr1	33052230	33052350	Xenopus_Target2552Xenopus_Target2553	AAAAATGCTgagacttttccaagatttattatgcgtctaaacggctaaaaacaACCAAAATTTTGCCTGATTcaccgagttcatgtagaagtcaaaggcaaaggtcccttccctttcctt
Chr1	33053421	33053541	Xenopus_Target1877	TGTATGCTCTAtccttttctattcattccttgcTTCACAAATTGTGTATAACTTGTTCGTGATATGTAAGAAACTATAGTGAAAATGAAAATTATCAGCTTTGTCTCattgaaataagaa
Chr1	33056839	33056959	Xenopus_Target3355	tagaatagcTTCTTaagttagaaaagaaaaaacttttgcgCCAAGCAAGCTAATTCTCCGAGTAAATCTAGCATTTCTCTCCTTCTAAAATGGATTTTCAGCTGATTTGAAATCAATCTG
Chr1	33057003	33057123	Xenopus_Target1183Xenopus_Target758	ttttcttGGGTAACTTTTGGATGTAGATCTTAGTTTTCTGAATGGCTGTAGATTGCTCCGGTTCACAGAATATTCTGTGGATTTGTTTGGTACAACCTGATTGTAGGTTTGTGCTATGTA
Chr1	33059946	33060066	Xenopus_Target1878	gGTCAATAGTATTTTGGCTTCTGGGAACAGTGACAGTGATTTGAATGATGGAAAGAGTCgggagaaaaaggcaaataattaaaaaacaataaaaactaaataatgaagaccagttgacaa
Chr1	33060242	33060362	Xenopus_Target087	AGTTGTAAGTCCAGGGCCAGAGTATGAGTGTTTTCTCAATAGTTACAGAAATCCATGGCGTACTATAATACCCTTTGAAATCTTATCTGTGAGTTATATTATGCATTTCATTTGACAGAT
Chr1	33062455	33062575	Xenopus_Target088Xenopus_Target3357	tatataaatatatatggctacGTATAGATATCTTGGGACCTAATTAATTGATTCCTCTCGTGACTGATGAGCTGCCATACAATATGTTACCAGTCGGAAAATTGCAATTTCTTATTATCC
Chr1	33065787	33065907	Xenopus_Target089	AACTAGAAATCAAACTAGGGAGTCCCAGCTCTCTGAATTTTGGCATAGTTACTAAACACGTTCCAGACATTCTAACAAGTATTTAATGAATagtcacatttatcaaagtagatCAATGTG
Chr1	33066362	33066482	Xenopus_Target090	AGTCAAATAGAAGAATTCAAGCCTCTTGCAgccattaggggtcatttacttagaaAAGCGACAAGAGCACTTGGGAGTGCAAGATGGGCCCCAGGGTGCATATTCAGGATATCCTTCTAC
Chr1	33068047	33068167	Xenopus_Target092Xenopus_Target1879	atagtagtgcatcaaaaggatagtcgcacaatttttttccacacaacattttcgttgtctcgcgaatcttttgaaagattcgcaaatttattggcgaagcgaaacggggcagatttgctc
Chr1	33068731	33068851	Xenopus_Target093	ggtacctggagtttccagataaaggatctttccataatttaggcCTCCATACTTTTTCGGCTAAAACTccattaaaacatttaataaacccattaCAATTATTTTCTACCAATATGGATT
Chr1	33072942	33073062	Xenopus_Target094	ATTAACATTACAAGACATAATATTGCTTACATTCTGATACAGTGGATGCAAGTTGAACCGGGTATTATATACTTCCCAAAACCTCAGGCGTGTAATTAATGGTTATTGCTGAGGCtcctt
Chr1	33074923	33075043	Xenopus_Target095	TACTTAGTCCTATATGAAGGGATCCACATATAATACTGTAGATTGCCCTACTTTTCCCGACATAACATCCCTTGCTAAAGTGATTTTGTTCCTGAAATACATTGTTACTCtctacaatag
Chr1	33075088	33075208	Xenopus_Target2557	tgaaacaacaaaaaaattgtgaattttttttctcgcatgcatcttttttttgccacccgtgcttttttgacgcaaccgcacctaATAGGTGTAGCACCTTAAATTACAGATGTTCATTTT
Chr1	33078913	33079033	Xenopus_Target1452Xenopus_Target1453	TCAGTTGTATTAAATATAGGATTtctttatcatttttatatttactttattatttcaGCGGATCTGATTTATTCTAAATCACTGTAAAATTACAGAGTGCAAGCTATTGAACTTGATGGC
Chr1	33085416	33085536	Xenopus_Target1880	CTTTAAATTTTGCCATGAGTTTTGAAGAAAAAATGTAGTTATTTTGCACAGGAAAAACGCCAATGTCATTATTATAGTTTTGACAGACATTTTGTTTTTTCGGAAGAAAACATCAGCGAC
Chr1	33095824	33095944	Xenopus_Target947	CAAGTTTTACAATTTTGGATTATTCTAGCTAAAGCAAAACATCAATCTTATACTTAAGCGGAGGGTAATATAAAATATCACTTAAGGCTAATGCAGTGTTCATATCCAAAGTATCTTTAT
Chr1	33096871	33096991	Xenopus_Target948	gaatgctccgagcgttcattcGATCGGTCCAACCGTATTTCTGCGACAacacttgtgcgactttttcgtattttttgcacgaaaaaatcggaacggTTTTGCccctgtttacaatcgttc
Chr1	33100177	33100297	Xenopus_Target1454Xenopus_Target949	atttcggaCTTActatccgaaagttctgaaattttcgtattgaaatgatcGTTTGTGAATGCCGATCCGATagccacaaaattttcatatacgaacgatcgtaaatggtgggaaaacctt
Chr1	33102121	33102241	Xenopus_Target096Xenopus_Target3359	aggtctatgtaaatgctgcactgagtcctctagaCGCTTTTCCTAAATGTAAAAGATTTACCAGACCAATTTAAATTAATTCGTATTTTTGGAGATTTGTAAGTTGCAGACATAATACTT
Chr1	33103891	33104011	Xenopus_Target2558Xenopus_Target950	AAATTAGAAACACAAAAGAACTATATGTTGTTCAAATTGGTCTTAAGGATCATTGTATCGACAGATGGCATTATTACTGTATTATTTAACCTTACCACTGCTTCAatccttttaaaaaag
Chr1	33110069	33110189	Xenopus_Target1456	GTTTAACAGGTGCTTTATTTGTCAACTGAGAGATAAGAAAGTAGCTGAAATATTAGTCGATAAATTGTGTGTTCTCCCATATTAGCCTTTAAAAGAGGCAGGGAATCTCTTCTCTAAATG
Chr1	33115240	33115360	Xenopus_Target098Xenopus_Target759	CTCCAGATCCCTCATAGAAAATGATTCATTCAAAAATCCATTGTTGTTGAGATTTGACCGATATCTTGTACTGCTTGTTCATTGAATAATGATATCTATTGAAAAGGGATCTGTTCAATA
Chr1	33118331	33118451	Xenopus_Target3361Xenopus_Target1458	aacttaaaaaaaattttgttttctgaaTAAATGCTTTCAAAATTGTATTTGGAAAACTCGATTTAGAAAATATTCAAATTTATATAGGAATTTTCTGGCAAAAACTATAGGTATTCCAAT
Chr1	33121696	33121816	Xenopus_Target3362	tttagattagaggaacggagcttcagGCGGCAGCGCCTCCATAGTTACTATTGGGGGCGGCAAagagccactcctggtaactttattTTATGTACTTAACACACTGTTTGAAACCAGAGG
Chr1	33125445	33125565	Xenopus_Target2293	CAGATTTAATTACAGTTGTTGAAACTGAAATGCTCTAATTACAACTACTACATAAGAACGTTTCTTAAAGCCTGCTGCATTTTTTACTGCCACCATATTTTCCGAATGCAGATTCTGTTT
Chr1	33129314	33129434	Xenopus_Target1881Xenopus_Target1882Xenopus_Target1459Xenopus_Target1460	ctaaagtgcgttcatttttattgcacacttttttgcgttaaaattgatgcaaaaaaacacgcgattcgctaaagtattaacgcatgcgttaagttgcgtatcgcatgtgttaaatttCAC
Chr1	33136409	33136529	Xenopus_Target1461	ccagcagttttgcaaatttgatggcgaagcgaaacaggacagatcacTATCACAGATCGCTtatcactagggggcacatttatcaaaataggattgagtctgaatacaaaaatttgTAAG
Chr1	33138665	33138785	Xenopus_Target951	TTATTAATCCGTATACTGGACTAGAAAACACATTACTGTAGGAGGTAATAGCTTTAACGTGGCACTAAGGATAAACAATGAAATGAAACCACCAGAATGAATTAATTAACATTTACATCA
Chr1	33139610	33139730	Xenopus_Target1462	GGGCTTGGTTGCGTAAAAAAGCTGTGTGctgcaaaaaagtcacacagtgtgtgttttgcgaatttttagctgttacacaaattttttcgcagttttgctaatttttcagcgaaatgggac
Chr1	33140548	33140668	Xenopus_Target3363	agaatagtcgcgggcatcagaagaatagtcgcacgtccaaaattgtcgtaAGAATaggcgcccaatttgacgtgcgtcAAAACCAAAAAAATTTTCATGCAACGAATTTTCCAGCGCCCA
Chr1	33142768	33142888	Xenopus_Target1463	ttttttttttttcaaggtatttgagtttatCAAGAGTTTTCCTTATCAATAAATAAGCGAACATtccatatgcaagtttattcgatttagaaaaccaaactcgaattcacaaaatggaaa
Chr1	33147502	33147622	Xenopus_Target1883Xenopus_Target3364Xenopus_Target099	GCTTGGGAAAAATAGAGAGATTTCATGGAAAACGAACATCCTTTTAAACTTGAATTCTTCAAGACAATATATTGAATTTTTTCGAGTTTTAATGATAACTCTTCttcagctgaactgaag
Chr1	33148282	33148402	Xenopus_Target100Xenopus_Target101	GGACatggaaatataaagaaaaaataatcacATGACACATAGTGAACTGGGACACTGTCGTCGCTATGTTTGATAAACATTTCAgttcaaaaattcaaatgtatacaggtacgggatccg
Chr1	33149478	33149598	Xenopus_Target760Xenopus_Target2294	TTTCCTttgagttaacttctagtatgatgcaagagagacaacttgcaattggtcttcacgtTTTAtgctttgtagttttttagttattttactctttgttcagtagctctccaattttgt
Chr1	33149696	33149816	Xenopus_Target102	agaaaaatacgttataaaaagtaacaataacactaaaactgtagcttcactgagcaatcgttttttagctgtggggtcagtgacccccatttgaaagctgcaaagagctaTAAGAAGGCa
Chr1	33149937	33150057	Xenopus_Target1464	TGCTTTCATAATAGagactgggaactgggatttgcAGCACAATGACGCCACTTGTGTGCGTTAAGGAGTACACCTCAGGGGAGTTccactgggaaaataaataacacACAGTTTTAGCAA
Chr1	33150549	33150669	Xenopus_Target103	GCAGCAGATGCAGCACAAATGCTTCAAGAGCATTACCCGTTTGCTTCCTCAATGGCACCGGAATTCCGGGGGGAAATGGTGCATTGCGGGGACAAAAAACACGTTGATTGCACTAGAAAT
Chr1	33151254	33151374	Xenopus_Target3365	CAAATGGGAGCAAGCAGATACAAATCAGAAATTCTGCCTCAATTTTATAATCACACTCGGAGAAATGacctttttttttcactttccttTCATGATTAGTTTGGGAAGAGtatattttaa
Chr1	33153021	33153141	Xenopus_Target105Xenopus_Target106Xenopus_Target107Xenopus_Target108	tgctcctatgaGTATACTAAGGGACacagcaattttgagataaagtcggatattttcttctagataatttcgagatttacaaatgggttttcacacaggtttttccattttttttctccg
Chr1	33154106	33154226	Xenopus_Target1884	GTAAAAAGTATTATGTGTGATTTGGTTATCTCCAAGCAATATAATTCAATGTGATCAGCGTTTAAGAAAGGTGTTAAAATTAAATTCACAAAAATAACACTGTTTTCTAGTTGTTAATTG
Chr1	33154230	33154350	Xenopus_Target2559	ATGAAACTTAGAAACACATACATAATGTATGCAAAAAATTGTCATAAATCATTGCCTCCGGATCATTTTGGATTAAGGGGTGTCTGCTATGGCTGCCTGGCTGAATAAATAGCAACTATA
Chr1	33154650	33154770	Xenopus_Target3366	CCTGTGAGAGACTGTGCTGGGAAACAAAGAAGATGCCCCTGTAGAATCACGTCTAAAACGAACCTTTCCCAGTAGAAAATGCACTTTAGGGAGccaaactgctttaaaacatgtgCATAA
Chr1	33156411	33156531	Xenopus_Target109	tcacaaattggCTCATTTTTGATCAGACAGGTAGGTGCTCTGGATATTTTTGTGTAAACGttaccaaaaataaaaaactaaaataactaTTTCTTGTACTTGGTCCTACATACAATAACT
Chr1	33159438	33159558	Xenopus_Target110	TCCCATACCCAGGCTCTTCCAGAAGAGACCACAGAAATCTGCCTGGTAAGTTGGTACCGTACATTATTACTATTAGCTTCCCCTTTTTTACTTTACCGTATATACTTAtattcgaatata
Chr1	33162481	33162601	Xenopus_Target113Xenopus_Target114Xenopus_Target1184	cacgacaatacgattttgttgagctttttattgcactttttgtcgcaaagtatgaaaaatttttgcaaattaacgaaaaaaatcccaaaaaatatgcacagtacgaaaactttgaaaaaa
Chr1	33163296	33163416	Xenopus_Target3367	TTCAGGTAAGGCTACCATCAGTTTATAGAGGTGAGAAATCAAACCCTTATAAGGAAACGCATGGGGTCAAGTGCTATTTCAATTAACATTCTTTTTTCTTCAGCATTTTGCTAACCCGAA
Chr1	33164847	33164967	Xenopus_Target3368	cctttTATATCTGGGTAACAGGACCCCTTTTAACCAAATAATTGTTAAGAAAAATCACGCTGTATTCCCTAGTTAAATTTTTAGCAAATCTGCCATCCAATTtagaaaaaagttatattt
Chr1	33164976	33165096	Xenopus_Target115	TTTAGCTGAGCATTCCATTCCTCTGAATCTACTGTATAGTAATGGAGGGTTGGGACCCGTGAAGTTAACAGTCCCTATGGATATAATTCCTCTACATTTGCTATTTCCATAGttaatagg
Chr1	33167751	33167871	Xenopus_Target117Xenopus_Target118Xenopus_Target2295	CGATACATATTTAATTGAACCTAACACCTGTTTTAAACAAAAAGCCAAAGCGAATCTCACATAACAACGCCATGTAAAAATATTCCTGCGCGCAATGCCATCTCAAGTGCAATCTAGCCA
Chr1	33167969	33168089	Xenopus_Target119Xenopus_Target120	GCGTGTATCATTTCAAAGCACTTGCTGAGTAAATTGAAAACTATCTTTCAGTTTCTGCCGAAAAAAAAACAGagttaaatgtattatttattgtcAAAGTAATATTCACCAAGTCTGACT
Chr1	33168310	33168430	Xenopus_Target2561	CTGCAGCACTCTCATATAAATGTGCTGCCATAGTAACCAGCCGGGGGGAAAACAGCGTCggcaccggtattacaaatttatcagcaatgtacttgctggttaATGTGTAATTGTCTATAA
Chr1	33169806	33169926	Xenopus_Target3369	tacttattGCTATTTGAATATGCAGTTGTACTTGTGTTTCCAAAAGTGTCATTTTTACGCCACAACTCCCAATTCCTATCACATATCCTAAAATGTTCCTGTGAGTCCAACCCCAGAAGC
Chr1	33170376	33170496	Xenopus_Target1885	TGTAGCCTAACATTTGCTTATTTTACTCATCAGAAACCTGTTATGATATTACAGGGACGTTATGCATAATTAGCAAGATGTTACTCGGAGCTTCACAGTTCTAATAATtacatttagatt
Chr1	33170806	33170926	Xenopus_Target2562	ATGGGCACATCAGCATATCAATGAAGAATCCTCGTCTGATGAGGATACTGGGATACTCGGCTGATCGCTGCTTAATGACCAGTATGTAACTAACCGTAAACAATGTCAGGTACAAAGTGT
Chr1	33171245	33171365	Xenopus_Target123	CCTATCAGTTGCTTTTTTAAAGAGCATGAAGTGTAATTGGGCCCCTTATAGCTACTGCCGGAATCCACTTCATCCTCTACTATATAAAAGACCAACAACCTCATATTGAAGTTAAATGTT
Chr1	33171467	33171587	Xenopus_Target761	CCACCCCATTTTGGAGGGCCAAACAAGAGGAAAAGTTCTTGGTGGACAACTGAGATGTCGATGATGGTGGATCACAGGAGTAGGCAGACATGAAAATTGGCCATTAGAGCAACAGTAGTC
Chr1	33172143	33172263	Xenopus_Target3370Xenopus_Target1465	GCAGCAACTAAAGGGGGGCATATCAATTCCTGAAACCAGTAAGACTGATACGTTTCTTCATATCTCGTGCCTCTAACTCCTTCATTGTATTGCCCTTATATGAACTCTTTTTATATCAGT
Chr1	33172542	33172662	Xenopus_Target1185	TTATAAAGAATGCAGTCTGCTAGGGTCTTTGTAACTAGGAGCCCCTGGCATAAACCTTCGGACCTCAAGAAATATAAAGGTATATTGCTATAAAATAAATAGGACATAGCATTGAGTTTT
Chr1	33173530	33173650	Xenopus_Target3371Xenopus_Target2563Xenopus_Target124Xenopus_Target125	AGCAGTTCAGCAGACTTTCAATACAATCTGACACCACGCATttctctctctcctttctcctttCCAAGTACCTGAACGTCGGAGACTTAAAACAACAAAGCTCATTTGCAAGCTTTAAAC
Chr1	33173965	33174085	Xenopus_Target3372Xenopus_Target3373	GTTGTAAAATCACACTCATCCAGCCATCCTCAATTGTACCGCGAGTGCAACGAGGAACTGACAACGACATGGAATTCTCTTCATTTGCTATGATTTTGTCTACATAATCTGCACAAGATA
Chr1	33174574	33174694	Xenopus_Target1466	CTCCTTCTCTAGCTCTTCTCAGAAGCCTGTAGGGCTTTTTCTCTGGCTTTATGGTGACGCTCTTCCCTCACAAGTGTGATTTGTGGGTCGAGGCCTAGTAAAGGTGCTGACCAGTTCATT
Chr1	33178374	33178494	Xenopus_Target953	tgaagtaaCACAGTACAGCGATAGGTACagtatattaggagtttctgcATGGTGTGGCGCTCTTTAAGAAATTTTTGTTCGGAAACTGCAGTTGAACACTGGTGTACAAACATTTCTGAC
Chr1	33178926	33179046	Xenopus_Target1328	atgaacACATCAAGAAGATTATATCTAGCTGCAAGCCGCCACTATTTAAAAGAGCTCCGTGTAATATTCACAGTGTAAATCAGCTTTATACTTGTACAGACCACCTTTCTATAGACTAGg
Chr1	33179544	33179664	Xenopus_Target2564	CCTTTTGGTCCACATTTGCTATCAttctttttttcatgatttgtggaTTCTTTAGTTCGTGGTTTTGGAGGTATTTATAGAGTGccacatattctgcagagctatACAATAattgggttt
Chr1	33179714	33179834	Xenopus_Target126	AAGAGGGCCCTGTgtaaaagagcttacactctataaggACAAGGGTAGAGACACAAGgcgtgggaatgggcaagatcagaattaagcaatgtaagagatgtagcacagggAATTgtattt
Chr1	33180469	33180589	Xenopus_Target127Xenopus_Target1467	aaaaggctTTAGATACAAAATATagctataaaggtatgggacctgttacctggaaacccgttatccagaaataacaaaaaaaaaggccatctcccatagactccatttcaaggaaataat
Chr1	33182405	33182525	Xenopus_Target3374	ctatttgtgatttttgaagTTTCCCTGTAGCCATATTTCTGAATTATATAGTACATATCGATCACACCATTGATTACATGTCCTGTgcataaaaaatagaaatcactTACTGTATCTAAA
Chr1	33183967	33184087	Xenopus_Target128	ctcaAAATCACAAACTGGAAAACGGATAAATAGGAATTTTAGTTTCACAGAGTATAACGTTTAGGTACTTGCTGCATCCTGATTTGGGCTTTACAATACCTTCTATACAGCACTAACACC
Chr1	33184053	33184173	Xenopus_Target1468	GGCTTTACAATACCTTCTATACAGCACTAACACCCATCCCAGACTCACAAACACATTCGCTAGGATTTATAAACAgaggaataaaatatttatattcactTAATGTTAAATAGCATATGG
Chr1	33186140	33186260	Xenopus_Target130	CTGCGACTTACACCCTTGGCAATGAGCCTTCCATTTTCTCTAGCACAACAACCATTACGATAGTCCTAAATTTCTATTGTGCCCATTTCAGCCTTCCTTGTTCCTGCTATAGCCTTTTTA
Chr1	33189894	33190014	Xenopus_Target3375	tttttacattggaGACATTTAAAACACGATTGTGATTTTATAAAAAGTGCACATTAAACGTGATCCCAGAGAGAAACAcattgtttcactgatttttaaatattttacacatttgTTTAT
Chr1	33190220	33190340	Xenopus_Target3376Xenopus_Target1886	AAAAATTCGACCACATCAAGAAATTGCTTAAAACATTCGTGAATTTTTTTAGAAACATTCGTGAATTTTttagcaaagcgaaatgggacagatttgctcatcacttcccGAGGGCAGTAT
Chr1	33191318	33191438	Xenopus_Target3377	TTTCTTTTCTTAACAGAATACATGTTTCATACTTGGTTTAAACAAAGCTCCACGCAGTCGACTGTGATCAATAGAACTTTGgactttatatatttatgtctTGGGTCAGAAAGccattaa
Chr1	33191412	33191532	Xenopus_Target2296	tatgtctTGGGTCAGAAAGccattaaaaaagaataaagtgTGCTCTATCTGTATGTGCGAAAGTTGTGAATAGATAAGCAGTTCCGAATAAGTCATAGCTCCAGGAATGGTTTGTTCCAT
Chr1	33191683	33191803	Xenopus_Target131Xenopus_Target2565	TTTTCTAACTCATACAATGTGTGTTCAGATCTTTAGGCTGCAATTCAGTTTTCTTTGCCGTTAATATTATTAATGATACAAATGTTATGTTTAATAAAGTTTGCTGACGGTTGAAGAGAG
Chr1	33191945	33192065	Xenopus_Target2566Xenopus_Target3378Xenopus_Target3379	GCATATGAGACTGAATTTTACACATGCAATGGCCGTCTTTGTAAGGGCcaaattaaagaagaaagaaagccaTTTGGTAAACGCAATGGGAAAATGTTCCCTACCCCCCTACCTCCTGGT
Chr1	33192051	33192171	Xenopus_Target954	CCCTACCTCCTGGTGTACCAAGGTAAAGAAGATTGGCTCCTTTTCACAGTTTGCGGCCGCCATTTTACTTTCAATCACCTCACTTCCCTCATCTGATGCTCCATACTACCCATGCGCCCC
Chr1	33192187	33192307	Xenopus_Target1469	ACGTTATCGCAACCACACTCTGTCAGTGCATGCATGGGGCACATTAGAAAAGCAATGCGCTTGTGTGCGCCCTAAATTAACTTTACTAAGAAAGAAAAGCTGTCTATGCCTTGGACTACA
Chr1	33193298	33193418	Xenopus_Target132Xenopus_Target133	caaagcacggaaaagttgtgcaaggtacgaaaaagttgcagaaaatacactcggagcgttcgtgtattaataaatgtccccctaagagTAAGTTTATGTTCTCATAATTGCCattaattt
Chr1	33194251	33194371	Xenopus_Target134Xenopus_Target135	agcatcaccggtaatgtttcactccactttttacacagcatgataaatataccgtAAACGTAAAAAACAGaggcacatttatgaacactttgattttttggtgttagagatttttgaaac
Chr1	33194314	33194434	Xenopus_Target136Xenopus_Target137	AAAACAGaggcacatttatgaacactttgattttttggtgttagagatttttgaaacccgaataaactaatttccagtaAAAgtatgaatgtctagtcattaaTTACAAGTTTCAAACTG
Chr1	33194379	33194499	Xenopus_Target138	actaatttccagtaAAAgtatgaatgtctagtcattaaTTACAAGTTTCAAACTGAAAcgcaaaacaaattaaaatgaggcacaaaaacaaaaggaacacaaaaacctcaaatttgggta
Chr1	33195328	33195448	Xenopus_Target139	tatcaacattaggatttccattaaaaccattaatgtctagtcatttattaaaagatccgaattaaaAAAGCAAGAACTAATCTTTATGCAGAACAAAAgcgaaaagaacatgaaaaccac
Chr1	33195586	33195706	Xenopus_Target3380	CAAAGTATGGGTTGAGGTTGTTTTTGgggttactgtccctttaacatttGAGGATTCCGTGAAGAGAAGCTGCATCACTTTAATAAACATCCTGCTTTTCCTTTTGTAATATGTGTATGG
Chr1	33197508	33197628	Xenopus_Target140	tatgaatttttgattaaaatggaatctatgggagatggctatcCCATAATCCGGGGGGCGGAGCTTTCTGATTTTAGGAGCTTAGGTGCAAATATGGTGCACTATATGGCTAAAAGTAAC
Chr1	33200839	33200959	Xenopus_Target2567	atagatacaaaaaatatattaaaaaaaactattttctacTATGTTATTGTCTCCCGCCGTGGGGGTACAAACATAAGGACATAACATTTCCAGTATATACAGACAGTAACAGCTGCATCT
Chr1	33202557	33202677	Xenopus_Target3381	ccctcctccctgcactgcggGCTGTATGCTAGTAAAGCAGTCCCTTAGTCTAAGTTGCGTCTCATATGTCATATGTCTACTATATACTTATTGATAAATGCTTTGTTTAAGGTCTCACTG
Chr1	33202660	33202780	Xenopus_Target1470	TGTTTAAGGTCTCACTGGAGaccaaattgtggaaaaaatattttttttaaaagatcacGGAGTGCAGTATATTTTTCTCTATACCCCCACATTTTATCAGCACTCAGGCAAGCAATTTAT
Chr1	33202862	33202982	Xenopus_Target142	CCAATGAGCCTTTTTTAATTTCAAGCCAGAACACCTGCTGCATCAAACGTGTTCTGCCGAGAAGAGTTCTATTTACATTGCTATATTTGTAAAAAGCAACTCTGGGCAGCTATTGCCTGC
Chr1	33203011	33203131	Xenopus_Target3382	AAAAACCCTAAAATGTCACAGTGACATTGTCCAATGTTCTACCGAACCTCGATGGAACGTTCACCGCTCGAGTGCGTGGAATGTTCAGACTAGGAAAAACAAGGCCGAATAACAGTTCAC
Chr1	33203508	33203628	Xenopus_Target2568Xenopus_Target1888	GAGAATAACAAGGGAGCAAAACAAATGTCATTCTCACTTACCAGCGCCGGAAAGTTGAACTGTCTGCGACACGACAGAATTAATTTGCAAGTAGGTAAATAATAATGAGCATTGACATTT
Chr1	33207184	33207304	Xenopus_Target3383	atttattattgtaataacccgtTTGTAATATAAATTTATAGTTCTGCTGTAAAATGCCGAGAACATAAgtagcaaaatataaataaaacactatacatacatacagttctACTCAGTACT
Chr1	33207336	33207456	Xenopus_Target143	GCCAGTTGTACTGCAGAAGGGACCAGACAGCTTTATATTACTGTCTGTTTGCATCTGGCGCTACATCCAATGATGATTTAATAAACTGGAGCCCACTAATGGAGAAAAGATAACTGTCAT
Chr1	33211171	33211291	Xenopus_Target2569	CAATCTATTGTATGGCAGCTTCTTGTGTCATTTGCCTTTATATCTCATCTTTGTGAACGCATCCATTTAAAAATGCCtacaatgcagatgccttgaaaAGATGCACTTAATATCTGATTT
Chr1	33215571	33215691	Xenopus_Target762	agcgaatctgtcctgtttcaccgaaaaatttgcgaatctttcaaaacattCGCGAAACGGACGGCGAAAAtgttcttttgttgcgcggctattcttttgtcgccagtgtTGGCcatgtgg
Chr1	33216562	33216682	Xenopus_Target144	atgttttaacattttgtagATTTTCCTcccttattttttaatatttgatgaTCCCATCGTAAATGTCATTAAATGCATTCTTTGACATAGCAAAGATAATTCAAACTGCTACCAGCCCAT
Chr1	33218040	33218160	Xenopus_Target763Xenopus_Target764	AAactgatttggaaaaaaaatctgttccgATAATACAGAAAGAGACAGGGCTGGTGTAAGAGAATTATGGGATCCCCTGTAGTCGCTCGTCTACTCAATGTCATCATCACTGAGTGATGT
Chr1	33218794	33218914	Xenopus_Target1471	cccagactcccaaagaggtgggataaaccggtgtgcatcctcctTTGTTTGTCCTCAGCGTATACTATCATTTAACATgtatatctgcattgtgagtataactCTGCatatcatttgtct
Chr1	33219275	33219395	Xenopus_Target1889Xenopus_Target3384	AAAATGagttgtctctctcatcaaaagaattgtctcgctcgtcaaaagaattgttgcacgtcaaatgtattgtcgtgtgtcaaaagatttattttgcgtcaaaaagaattgtctctctca
Chr1	33219556	33219676	Xenopus_Target3385	ATCAAAAgtattgtctctctcgtcaaaaagaattgtctctcatcaataGAATTGTTTCGTGcctaaaagaattgtctctctcatcaaaagaattttttttgatgcacaacattttccccg
Chr1	33219633	33219753	Xenopus_Target1890	ctctcatcaaaagaattttttttgatgcacaacattttccccgtttcgcaaatttttcgccgaagcaaaatggtacagatttgctcatcactaggctTGGATAACCTTACATTAACCCCT
Chr1	33220044	33220164	Xenopus_Target955	TTGCTGAAGAAGTGTAAATCATTTATAAACTGAGAGTAATTGGTGCAGTTAACTTCACGGAAAGCCTGCAGGAATTGTAAGCATTTAAAACTTAAATAAGTCCACTTTAAAGTTCTTTCT
Chr1	33220452	33220572	Xenopus_Target1472	GGGAACATGGGCTTCTACCAGCAGTTATGTACCGTCTCCAAACTAATTATTTAAGCTACGATACAGTCTCTAAAGGGACACCAGCCCCATATTGATTCCTTGATGGCAGCACTTTACTCA
Chr1	33220971	33221091	Xenopus_Target2571	atttgccacacgtccaaaaattgttgaaaatattattgaaaattattgaaataatagccgtgcaacaaaatattagtcgcgggcaacaaaatagtagctgcgggcgacaaattaatagcc
Chr1	33221053	33221173	Xenopus_Target145	gcaacaaaatagtagctgcgggcgacaaattaatagccacgtgatgaaagaatagccgcgggcgacaaaagaatagctgtgcgacgaaagaatagctgctggcgacaattttttttttga
Chr1	33221146	33221266	Xenopus_Target3386Xenopus_Target2572	agctgctggcgacaattttttttttgacatgcgacatttttgccgttttgtgaatttttcgccgtagtgaaacgggacagattcgctcatcactactaaacagttctctttctgcagcaT
Chr1	33221671	33221791	Xenopus_Target146	TGCATAATTATTTGAGCAGTAGGAGGGTTCATGGTTCCATTTTACCCCCTTTTTTTAGCGATTTGCATGTTCCGGTTAACTATTTTGACATGCCGACAGGACCATTAAAAATGATATAAA
Chr1	33222336	33222456	Xenopus_Target2573	AGGTGGCTATTATATCTGACTCCGCACATATTCCTCCTCCGTGTGGTGCAAAATGACCGCTCTATGATTGCCCAGGCTTGCAGTAATGCACGGCAATTGGATCAGGATACAAGATTAGTT
Chr1	33225535	33225655	Xenopus_Target1329	ACCACTCAGGAATACAGCACTTCCAAACCcaggtagcactgtatttatggggatGGCcggttttggagcacagagacctgccgCAAGTTATTTAGGGTGCGAAGTACAAAACTATTGCag
Chr1	33228975	33229095	Xenopus_Target2574	TGTACCATGCCAGCAGGGGGGAATGGAAGGCAAATGCTAAAACTTGTTCCATGGCAAACGAGTTCCATGATCTTGCATTTTCCTCAGATTCCTCAAAATAAAATTGCTTCCATATGAAAA
Chr1	33230823	33230943	Xenopus_Target2575	CGGCaattattactgtatatttataacaaATGCCTCActtattttttgaaaatgaagTCGGACTGTCACCATTTCATTAAAACGAAGTTTGCTTCCATCAACGGGCACGGCGGCAAAACT
Chr1	33231398	33231518	Xenopus_Target3387	CAATCTTATAAAATGAATTGGAAAAAATATACAGtgatattttgcttttaattatGTCGTGGCCGTGTTCATATTGCACAAGGCAGGCACTGATTTATTATATTCCTGTAGGTTTTGTAa
Chr1	33245572	33245692	Xenopus_Target956	aacttttgttaTCAttctgcaaagtacaaaaagtattatttttttgTGGAATAACATACGTATcatgaaaaagtcatacttttttaacgatattatcattAACAGTACGAACAGTTCTAA
Chr1	33246954	33247074	Xenopus_Target1474	ACGATAAATAGAAGGGCTTTGGTACggaaaatattaataatagtacCAAAGTAGCCTCCGAAAAAATCTTATTACCGACCCCGGCACCCAGGTACCACTGCGTGTATTTCATGCTGTAGA
Chr1	33250402	33250522	Xenopus_Target3388	TTGTATCCTAACCCTGCAACCTGTGCTTACAAACAAAACTGAAGGAAAGAAGAAAACACGCAGAAGCATAAGATAATGGAATCCATTTCCCAATTTATTTCTCTCCAACCTAGGACAAAG
Chr1	33255298	33255418	Xenopus_Target1891	ATGGGTAAAAAGGCTGGATTGTGCAAAGAAAAATGGAAATTGCTCTCAAAATAGCACTCGTGGACTTACAATGTGCCCTACTGTATTTTAACAAGTATTCAGCCGAACAGagtcagtggg
Chr1	33256803	33256923	Xenopus_Target1893	ATATTTTCATACAAGCGCTAAAAgcattttcgagacattttagaacatcagaaattatcgtggttactcccaatttttaccatatcgtgttttcAGCCCCCCAAAAattggattttagta
Chr1	33262368	33262488	Xenopus_Target3389	TAAATGGATGTTACTCATGCTCTGCAGAGGAGTAGCCATTTaagcaaaactatacccccgaacaaggTAACATAGTCagggcaaaaaaccccatctgaagcctctctaatttgccgcaga
Chr1	33264136	33264256	Xenopus_Target2298	AATCTATGTTAGTTAAggattcattctgaaggtataattttccttttacTTAATGTACGACTGCTCCTGTGCCATTAATGGTTTACACATTTTAGCAGCCTGAAAAAATTGTTTGGAAGG
Chr1	33267153	33267273	Xenopus_Target2299	AATTCTTTACAGCTTCTCAGTGGCAACTGTAGGAAACAGAGCAGGTGGAATTCACATCGGTTATCCCTCTTACATCATATGGGACCCTGGCCCGCAAGGACCAaaagatgttttttcttt
Chr1	33267507	33267627	Xenopus_Target957	GCAATTGAAGGTCAATTAACTGTGGTTTCTCTTTTAAGATTTCCAACCATAATGCTACGGCCATCAATACATTATGTATAATCCGCACAGCCAGCATGTATTTTACTTCCATCAGATAAA
Chr1	33268817	33268937	Xenopus_Target1475Xenopus_Target958	CAGTCATACTTGGGGTACAATCCCCCCAATCCCTGGCATGTAAAGCTGAGCGTTTCCTTCCTCAGCGGATAGAATTtcctagtcacctgtttaaaagcaaacaggtGGGCAGAaacttct
Chr1	33271630	33271750	Xenopus_Target3390	CAGTGTGCACCAATATACATAcgattatctatctattaatgcTCATTTGGTAGCACCCGGGTCTATTGGctacgcttaggagtgctgaatctacacgtttcatatatatatatatatttt
Chr1	33275936	33276056	Xenopus_Target147	actttctggataatgggtttccggataaggggtctggtacttgtatttattgatgagcgaatctgcgaaactgctgtaaaattcatgaaacgttGAAAAATATgcgaaatgcagctactg
Chr1	33276936	33277056	Xenopus_Target3391	TGAGATGCAAATCCCTGGCCTCACCTGAGAATGATTAGGCCACGCCTTGGGGTTTTCCCGGAATCCCAGAGCAACCAGCACAGCCTCCATGAAAAATCAGCTCCAGGTGAAAACCCATTG
Chr1	33277095	33277215	Xenopus_Target959	AATTTATTACTGAATTTACTGAATTGAGTTTGGCTGTTAACCCTGACATTGCTAGTGCCGGAGCTACATACTGCAGTAAGCTAGTAGAAGAGGGGGAGCAAGGAGGAAGGGGTTCAGCGA
Chr1	33285313	33285433	Xenopus_Target2577	TTCTGGAATAATTGCTATCCTTGGCCTTTAAAATGATATCAAATCTCTTTATATGGACGAAATAAAGTAAGCCATTCTGAAGGAGGAAGAAATAAAAATGGTGTGTGTTAGAAAATAAAT
Chr1	33285942	33286062	Xenopus_Target1476	ACCCCCTAATAACTGGCTCACATATACATGGATGGATggatgaatagaaagataggagCGGTTATGGGAAGTTAATGCAGGGTGAATTCTAAGTTCAGCATCAGCCCTTAGGGCCGTGAC
Chr1	33289654	33289774	Xenopus_Target3392	AATCCAGTTACAAAGGAAGGTTTATACATGCAGCTTGGGAACACAGAGTATTGAGCACCGAGGCCTGGTAAAACATAGCTAATACCTAATTTTTGGAACAAACAATGTGTCACCAGAGGA
Chr1	33290054	33290174	Xenopus_Target148	ACAATAAATAACAAAGGGACGTATGAAATTCTAGGCATAAATACTTCTATTTTAATGCCGTTAAATCGTGTCTAGTGAAGAAAACACAATTGTGTTCCATGTAGTTTCTGGTGTTTATTA
Chr1	33305415	33305535	Xenopus_Target1894	GCGCCCAATGGCATGAAACGTATTTACCTCTTCAACATTTCCCCACAGATCCTTAATCGCTTTGTCTACACAATTCTGTCTAATGCTGCTACAGCACCTACAATCAGGTGAGGCCTTCTA
Chr1	33331677	33331797	Xenopus_Target3393Xenopus_Target149Xenopus_Target2578Xenopus_Target150	TAGCATTTTCTTTTATCTGCACTGTATACCTGAATTGTACGTTTAGGGTAACGACACACGGGACATTTTGTCGCCCGTGATAACTCTGACCTACCACGGGCAACAAGCCGTCCATTATAt
Chr1	33332724	33332844	Xenopus_Target1330Xenopus_Target151	CCAGCCAGTTAGTCCTAAACTTGGGAAATTTGAGTtcggtttttttgcatttttttaccgtgatttttgagatttatctattggcactttttttaaaaaattaataattgcAACCCACAA
Chr1	33340576	33340696	Xenopus_Target1331Xenopus_Target3394Xenopus_Target152	aacagccgCAAAACCGATCCGTTTTTTTCGCGCCAAAAAacggaaaagttgcgcaagcgtggAAAAAGTCATGATAGCGCcggaaaagtcacaaaagtgCCAAAAATATGCTCAAGGTAc
Chr1	33340678	33340798	Xenopus_Target2579Xenopus_Target3395Xenopus_Target2580	AAAATATGCTCAAGGTAcggaaaagttgcggaaaatacgattggaccgatcgaacgctCGGAGCGCCCGAGGGTAGGCAGCAGCTTTATACTAGTGTTATGTGTGTTGTGTACTGATGTG
Chr1	33349150	33349270	Xenopus_Target3396	tagtaaatcagcccctatgagttgtTTTCGAGTTTCAAACTCGAAAATTAATCGCACacgcatttgatatgcaagtttaagCGATTATGAAGAACAAAATCGAtatcacaaatttgaaaa
Chr1	33361954	33362074	Xenopus_Target153	AAATGTTAGTTAGCTGATTTTCATCTCCATGGGCCCTTGCGCAGAACGTGTGAATTTccggaaaaaaaaccaaaaggcgCCTTTTCTCTGTTGAAGAGGCAGCAGTTTTGCATTTGGCAT
Chr1	33369903	33370023	Xenopus_Target3397	GACAACATGCACTATTGGGAAGCCGCACATCTTTTCTATCTGCTGCCAGCGATACAGCCGTTCTCTCAAACAGGTTGTCAGCTCCGATAGTGCTTTCCTGTGAAACAGTTACCTTgagtt
Chr1	33395295	33395415	Xenopus_Target3398	gtatttccgCCTATTTTTtgcgcttgcacgactttttcgtacgcccgtgcaactttttcgtactctagcatgaaaaaattcagaaaggttgtgccgctgtttacaatagttcagtacgaa
Chr1	33398544	33398664	Xenopus_Target3399	aaaaaaagactTGCTTGAGGGAAAGCAAGAATCTGACTCAAGATCTCCACCTATGGACGGAAAGACAGAATTACATGtataacattatttttaataagccttttttcctatttaaaataa
Chr1	33407023	33407143	Xenopus_Target767	ggttggtgtgcaacatgttgttcacgagacactggttggggatttaCTGCTGTAAGCCGTGCCGAAGAAAGTTAGAGACatattattatactgtacatgtacacATTCAAGCTTGATGTT
Chr1	33409116	33409236	Xenopus_Target3401	TTGGAGAAAAAAAGAATGGCCAATGTGAGCAAATGAATGCTTAAAGCTTCTTTATGCCCGACCACAGAGAAGATTAAAGCAGTTGGGGAGCAATGTTCATTTTGGACAATTAAATAACTT
Chr1	33410877	33410997	Xenopus_Target2300	AAAAGCACCAGGGGGTGCCGCGCTAGTGATGAAAGACCGAAAGCGCATGTCTACCCACCGTAGTGCTGCGAATGTAAAGAGGAAAGTTCCCCTCAGTGGGAGGATGTGCACAAACTGGCC
Chr1	33414219	33414339	Xenopus_Target2301	ttcTTTGGTTCAATGCAACATTACATTGGTTGTATGACGTGATAATAATCCATTAGGCGTCCCTCTATATACACACCACGCGATGTGATACATGAACTGTTATATTTCTTTTGGATGTAT
Chr1	33414385	33414505	Xenopus_Target3402	ACAGGATATACCACTCTATTTTGAGCATGGTTCCCTTTACCGGATTTATTTATTGACCgatttacttttatttgtttcCCCATTTGTATTTAGTCTGTTCACACGTCACGTTTACGTCAT
Chr1	33417690	33417810	Xenopus_Target3403	CAGAATGCACCACATGCCGACAAATGATAACAGGCTCCACGTTCCACCATCCTCACTCGGGTAGGACCATCCATATCAAGCACAGGGTCACATGCACATCAAAATTCATCATCTGCATTA
Chr1	33418014	33418134	Xenopus_Target2581	GGGGAAAGCGAGAGAGACTACTACTTAGAACCGAACTAAGATGGATACATAAGTTGGACGCTATCAGCCCCCGGGGCCCAATGAACTAATTTCTTATGCTCCATATTATTAaccctatat
Chr1	33418913	33419033	Xenopus_Target2582	CTGAATACCACCTTATCGGccttatgaatatatatatatatatatatatatataagtgcgaTGTGCTTTCATACGTGTAAAATGGATAAAGTGCTTACATATATATGTGCAATtcactgt
Chr1	33473948	33474068	Xenopus_Target154	ccgattcattaaaggcTGTTAACGTTTATCAcatagttttttgcgttaaaaagtgttcgataattaagtaccaatttatcaaagtaatttcgcatgcgttactactcatatcgaaTGCGC
Chr1	33480556	33480676	Xenopus_Target1895	CTCTTTAGCGCATCTTTCATCAcatgtagtgatgagtaaatctgttccatttcacttcgcAGAAATAGCGGaaaatccacaaaatggcaaaaatgtcacgtagcaaaacaaaaaatgtgt
Chr1	33481865	33481985	Xenopus_Target961Xenopus_Target155	CTTTTCacttttattgtaaataaatatagcgatgagcgaattttttggcaaaataagTGCTGTTCtggcaaaaaaagacacgtgTGACAAACACATTTCACGGATTTttcgttgtttcac
Chr1	33624001	33624121	Xenopus_Target1186	TCTGGCAATTTTCTCTGCACAAATTTGCAGAAGTTTTACGCAACAAATCACcaatggcgaatccatgcctgtcgaaaaaaaaaaacactcatcacGAATGACTGTACAACAtaggcacac
Chr1	33624354	33624474	Xenopus_Target1896Xenopus_Target156Xenopus_Target1477Xenopus_Target768	tgacttttgtgaattgtcgcgacttttgcatagccattacgactttcgcaaattgtcagtATTGAGCGCtctaaaaattcgcgaaaaagtcgcaaaataccgatcattacaaaaaaacta
Chr1	33624934	33625054	Xenopus_Target1897	gaaagataagtaatgaaaagtgacaataataataaaattgcaagctcacagagcaatcggtTTTGGCTTCTGGGATCAGTAACCCCTGATGTGAAAGATGTAAAGATGTGAAGGGGAagg
Chr1	33633669	33633789	Xenopus_Target157Xenopus_Target2583	TATCTGCCGTACAGCATGATATTCATTATTCATGGAAAGGTAATTACAAAGCCACGCTGTACGTGAAGTTGATAAAAAGATAGCAGTGAATCAAGTCCCTCTAAAACCCTGATCCAGGAG
Chr1	33684515	33684635	Xenopus_Target158	ATATTGGTTTATACATTTTTCCTAATTTCTTAATAGAAAATGAATGGATAAATGTGAGCGCaagtttttttctgtgaaaaaatgcACCCAATAATATTCTGTTGTGTTTTTTCTTATATA
Chr1	33927544	33927664	Xenopus_Target1898	atctatctctgaaacatctttctttctgtctttctttctttctttctttctttctttcgctatataatataaatatgtattgaataatataccccctactgtaaaatataaggatattat
Chr1	33986317	33986437	Xenopus_Target769	TGGGCGCtgtcacggcaaaaaaaaaaaaagacgttgGCGACAAAAAGGTCAAGTGACacgtgtttcgcagatttttgCCCGCTTTGccaattttcctgttgtttcgacaattttttggtg
Chr1	34614913	34615033	Xenopus_Target1187	gggaaatGAGTGTGTACACAAAGCCAAGTTTAAATACAGTGTTTGGCGCCAAATagcgcgttgctaggcaaccatacagTACAAGAAAAAGCAAAGAggaaataaaagaataaagaaatt
Chr1	34651361	34651481	Xenopus_Target770	aaaaatatatatttaacaaggAAGTACAGGACTTTTCAAGTTTCCTAAATGCTTTAAACGTTCATTAATGAGCAAGGTTAGTTCTAGGTTAGAGTAGCTTGTCTTTGACCTCCAGAATTA
Chr1	35303232	35303352	Xenopus_Target1899	TAAAGAAAAAAGCATTGCTAAAAGATAatgacagttaggggcacatttatcaaagtccgaatgagtacaaataagaaaaattcatattttcaaaATTTTAGAACTATTTTCCACAGTATT
Chr1	36386796	36386916	Xenopus_Target962	ATACCAGTTAATAAAGGTATTGTACATGCCATTTACTAATTTAGATGCAGCTAAAGGCGATCTTATCTTTTTATCAGTATAGAAGCTGCCcctttgctattttttttcaataaactgaaC
Chr1	36672717	36672837	Xenopus_Target160	CAAAGTCGACATTGGCAAAAATATGTGTTTAAagatagaaagaaaaaggaagatTAGACGGAAATttccatttaaacaaataatggTCCAAGTAAGCATAATTAGCATAATTAGTTATTA
Chr1	36685411	36685531	Xenopus_Target2585	gtgCATAAATGGTTCTAAACCAGTTTGTGGTGCCAAAGCGGATTCCCTGATTTAAGTACGGTCCCCTGAGCTAAATGTTAAGAAACATTGACTTAGACCATAAATAAACTGCAGAGATTA
Chr1	36997871	36997991	Xenopus_Target963	AAGTGTCTCTCTCCGATCCAATCAGCATATGCGCAATAGTCTATGCACATGCGATAATCGGGTTAGAGAAGGGGTGGGTAGGGATGGAGGAGTGCCTAGGGCAGTGCTGGATATTAAAGT
Chr1	38866036	38866156	Xenopus_Target1901	TGCCAAGGCAGGAAAATATATAAGTACAGTTCAGAAGAAAGGAGTTCAAGAACAAGAACGAAACAACTCAGAAATCAAATGAGAACAAAAATCAatggaaggagagaaaggaaagagGAA
Chr1	40770087	40770207	Xenopus_Target161	CACAgaaattactttttatattttacccAAGGTCATATGTTAAGAATATTTGTTTAACGCTTTTTAAAAAAGAGCTTTCATTTGTTaccatttctttcctttttctttataaaatgattt
Chr1	40775914	40776034	Xenopus_Target3405	CTCAGAATACCAAGATCACCAAGGAGTATATGACAAGTTATTTTCTATAATCATTTTCGTAGCAAACACTTATTGTTTCATCTTTCCATTTGCTTTTACAGCTCTAATAAGCGTTTCACG
Chr1	40784066	40784186	Xenopus_Target1479	TGCTACTCTTGCCACCTGCTCCTTACACGGATATATTGTCTTCAAACCACTGAGTTGCGTTTATGTCTGTATTTACCTTATGTTTCCTACTGTTTGTACAGCTATTTACTTCTTTATCAA
Chr1	40848865	40848985	Xenopus_Target3406	AAGTGTGAATATTCTCTACTCAAGAACAACAGAAATCTACACCTGTCCCAAGAAAACTCGATGAAATTTTATGATGAAGTTGATAATTTAATGCAAAGGCTGTCAGGTGTATTAAATGCT
Chr1	41473350	41473470	Xenopus_Target3407	caaatttcaCATAAATAGCAATACTGAACTTTTACAGCATTCATGCAAGATAAAAACCGCATAAACAACATTTCTAAGcttcataaataaatgcaatgtttATTAATAACATTCAGACTT
Chr1	41530450	41530570	Xenopus_Target1480	TGGTTTTTTAGTCGCAgacgtaaaaaaaaacaaacacaaaacaatttttttgccatgcgctaatttttactgttttgtgaatttttcaccattttgcgaatcttttcaaagattttcaca
Chr1	41558949	41559069	Xenopus_Target1481	GGTAAAAAATACCACATAATAACCTATTCAATAGTCTTCCTCCATTTTTCTGCTTAAGCGTTGCCATTCCCTGCTTATCCTTGGAGAAATAAAGGTTAGATAGTGTTGAAAATATATGCT
Chr1	42055178	42055298	Xenopus_Target964	taaaaaaagcataCAGCCTGATTAGTGCTTGATGAGTCTGGGCCAAGAAGTAAGGAGGCGGAAGTAGGGCACTTGGGATACAAGAGGAGACAATTGTCCAACTGGGTGGTTTTAAAAGGA
Chr1	42856277	42856397	Xenopus_Target1332	ccaaactataaaaacaaatcgGCAATCTGCTTTGTGTTTGTTTCTAATGAGCCCTTTcgtttacattaaaatgtattaaaaacttCTGCTAACAAGGTTTGACAAGGGCAAAAAAGATTG
Chr1	42963724	42963844	Xenopus_Target3408	CATCAGTTAATAAAAATATCTATTGCATAATCCTTGTAGAGCAAAAATACTAATACACGAATGCAGTGTTATCTGGTTGAAagctttttttagtttttttttattcaagttttatTCAAT
Chr1	43073512	43073632	Xenopus_Target3409	ACCATCAGCCTTGATACATGTTGACTATTTTCACTCCAATCAGCCGAAGCTATTTCACGTTGGCTTTAGGGTAATGAATTTATTGTTTCTATTGATTTGTTCTATTATGAAATAATGAAT
Chr1	43350755	43350875	Xenopus_Target162	AGGTGGTGGAGGTCTGACAAAGTGCATAACGGAGCAATTATATCCTATGATAAGGGGACGAAAATAAAATtgccaaaaaaagaaaagaacctCCTAAGTTGGAGCTACAACCCAACATTA
Chr1	43428873	43428993	Xenopus_Target163	AACCGTGCCTTTTTTGTtgcaaatgcaaaatataaatttGAGATTTTCACATTATTTCGTTTTTTTCGAGCTTGTAAACGTGAAAATTctaggtattcaagtttttttattcaaacaagt
Chr1	43724064	43724184	Xenopus_Target2587	ACTAGTGCAGGGCAGTAATATATAGCCACTGTGGCTAGTTGTTCTTAGATTTAAAACACGAATAAAGTatataaatgctaaaaaaaatgaagggtcattaacaagtgcagtgtgcaaaat
Chr1	44127121	44127241	Xenopus_Target3410	GATAATGAGATGGAAGAAACTGATATAAGATCAGATCAGAAGGATACAGATTGAGGAACGTAACCGAAGAGAATACGGTACTAAACTATTTTATAGCTGAGAAGTCTAGAGGAAAGGCAA
Chr1	44371200	44371320	Xenopus_Target1902	AGAACAGAAAAGAATTGTGAAACAAAGTAGAAAAAACCAAACGGTGTAAGTTACTCAGCGCTTCCTGGTGGTTGAATGTGTAAGAGTGATCTTCAATGTTGTGTAGATAAACGGTAATCT
Chr1	44829291	44829411	Xenopus_Target1482	cacgcaccgaatatcgtacacaACGAGGTTATTATGATccagatcccaaaatagtgcacgggtaaaaaaaaaaaaaaaagggtatgtAAAACTGAGGTTTTATTGCATGTCAATATTTAT
Chr1	44836712	44836832	Xenopus_Target164	TTCAAAAACAATTTGTAGCTCAGAGAAATTTTTCTAAGAAAACACAAGTTAAGAAAAACGGCATTAAGTCAGATAAAAGTGAAAGGGGTTGCAATTTGGGCTTAAAGTATTTGCTGCCCC
Chr1	45537757	45537877	Xenopus_Target165	cccgcgcCTTTTTTTTGTTCCCTGCTCTTTTATTTACGCAacagtgcccttttttgacgcgaccgcgccaaATCTGACAAATTTTTTAgctgcaaattttcgcagaattttcgcaaaaca
Chr1	45999131	45999251	Xenopus_Target166	TGAATGCTAAACAAAGATGAGGAGAGGTCAAGTTACATTATTATGAATTATGAGTGAGCGAAAGGGAAACAATGCTGTTGAACTTTAATTGTTCCTCTCAGAATTCATGGAACACAAAAG
Chr1	46125381	46125501	Xenopus_Target3411	atataattatattcattatataccCCCACACACAGGTCTCCATGCTGTTTGTCAGTCCGAAcaatttggtttcttttttttctttttttttgcacacatttcCTTTAATATGAATCTATG
Chr1	46490730	46490850	Xenopus_Target167	AAAATTGTAATcaatataattcatattttttaaataaacaaatcttGGTTAATGTAAACGTGCATATTGCTACGATATTGAGGGCCACTTCTTTTACTTGTAAATATTAAATGACTTAAG
Chr1	46858431	46858551	Xenopus_Target3412	actcgttgtgacaaataagattttgttgtgcaaattgtcgcaaagtacaaaaaagttgcgcaactaaacaaaaaagtcgcaaaaaatacgcacagtgcgaaaactttgaaaaaataagaa
Chr1	47045482	47045602	Xenopus_Target168	atatttaaaatcagGGAAAGTATAGTCAGCATTTTATTGTATAAGGTAAAGAAATTAACGGCAAGTTATGCCTCGGCCttcctttattaaaaatactCATGGCACAATATGATCACCAAC
Chr1	47385829	47385949	Xenopus_Target3414	TTTCTGGGAGTACAGCTCAATGTTCTGGTTCAATAAGTGTAACTTATTGGTCTTTTTCGTTGAGTGTAGCTAAATTGTCTTGTTTATGGAGTataactctggtcttttttttggaTTGTA
Chr1	47731351	47731471	Xenopus_Target2589	TGAAGAATGATACAGTAAAGTTTCACATAATTTGCTCTCTACTCCAACTATTTGACCCGTATAAGAAATGTTCTTGATTtattgttcattaaaaaaaaacaatcctttgGGTTTATCTTC
Chr1	47871372	47871492	Xenopus_Target169	TTTGAAAATGAAAGCACAAGGTGATGTGAAATGTGTAGCATAAAGTCAGAATAAGTCACGTAGGTTTAAAATTGGATATTAACATGCAACCCACTTAACAGATGAGTCCTCTTACATTAT
Chr1	48305085	48305205	Xenopus_Target2590	ATTCTCCACTTATATTCTCTTTTATGCCACACTCATGTGACGCTTCTTCATACATTCCGCTgaaaatgaatataataatatacaaatacaaGCACAATAACAAATATCCCCCGAAGGCAt
Chr1	48618361	48618481	Xenopus_Target2591	AGTGGATTATGCCATGTCTGGGGTTGTGtaaaaaataatggaaattgTGGCAATAAAGCGATATAAAAGGGagtgtatacatttatatatatcatGATGaccttttttttaatggatgTT
Chr1	48692030	48692150	Xenopus_Target2592	tAAAAATGAATAACTGTATATTCCTCCAACAACTATGCCTTTTTTCTGTACAAAAAAACGCACTCATTTTTCATTGTTACCCTGTCATagatttacattatattataagaTTTATTACAT
Chr1	48880399	48880519	Xenopus_Target3416	AAACTataatttctcatttattttttttaatttttaaaatgactgaactcatttcctcgaatgtctgacatttactaaaaaaatctgatATGAAAAGTATGTTCAaccacaactgtgact
Chr1	48923845	48923965	Xenopus_Target171	CCTCATAATAGCTTTCCAGGTTTTGCAGCTCTTTCTATACAAATAATTTGTTTGATTCGGTGCACTTTATTATACTTTTGGCATATTTCTATTAGAGGAACCTTTGATTTAAAGATTCAg
Chr1	49070805	49070925	Xenopus_Target3417	TGCACAGTAAATACTGTATACCCAGTAAAAGAAATTAAGGGGAAAGTGTATTAAAATTCGTAATCTTGAGATCTTTTTTCCGAGAATTAAGAATATCCCAgcaaaaaaaacttcaaaacT
Chr1	49318713	49318833	Xenopus_Target1484	CTGCTTGCTCTTTTAACCACTCTCAAAATGGTATGATATATCCTTTTTTTCCTACATCGTTTTCTTCTATTTTTCCTTTTGCTAGCATGGTTTGTTGTGTTTACAGTTGGAGTACAAACT
Chr1	49486213	49486333	Xenopus_Target172	ACTTATATTAGCATCATACAGACATGCAGTATGGCCTGCAAAGTAAGTTTTGTCTTCCGAATCCACAATGTcagtttatgtatgtatatttttatttataaagcgctacttatgtaccca
Chr1	49919117	49919237	Xenopus_Target1903	TTTAATTACATGTTGACTTCTGATATTCTAGGGTGGATCTTTAGTGAATGAGCTAGCACGAGGACATACAGCAATAAGAGAAGTTTGGAACAAGATGATAAGTGGAAAAGAGAGATTAAT
Chr1	50499625	50499745	Xenopus_Target3418	CTTCTGCAAGCAAATAAAATGGAGAGGTTAAAAAAGCAAGACGATAAAAGGAGAGAAACGATTGCTTAGAAGTAGAGAAGAGATGGGAAGTGTTATACAGATAAAGAAGGTGGAGGCATC
Chr1	50604411	50604531	Xenopus_Target3419	caactaagatataattaccccttattgaaggcaaaataatcccgTTGGGTTTACTAacgctctgattttttttttttctgattcagattttttgaccctaaaaaaatgaattttttcaGG
Chr1	50693086	50693206	Xenopus_Target3420	TTAAAGGCAACCAAGTTTGTTTTACAAAGGATGTTGTGtatgaaaagaaaaatacacaCGTTGGTGAATTGGCTTTTTTCAAAGCTTCATTAATTTTTCATAGTGAATATGCCACGGCAT
Chr1	50770025	50770145	Xenopus_Target3421	ACATTTTCTAAGGTTCATTTTTTACTGCAAGAACAACTGACCTACAGTCAACATCTGCGTAATTATTTCTATACTTTTACCAGCATATAAAGCGTATTCTTGTCACAAACAGAACTGtaa
Chr1	50842644	50842764	Xenopus_Target3422	gtattattacagaaaaaaaaggaaatcggtttaaaactgttaattatttgataaaaatcgagtctataggagatagctatcatataatttggaactttcggtATAACAGGTTTTAGAATA
Chr1	51146598	51146718	Xenopus_Target2594	aacaaaacaacagGGAAAGGAAGAAACAaggaaaaaagaagaagaaggaaaaaacaAACGAAAAAAGAATATAGatgataaaagaaagaaaatattaaataggtatagagagaagaagag
Chr1	52790028	52790148	Xenopus_Target3423	TCAAATTGAAAGAAAGgtttacattttagttttaatctttaataaatattgaactttCGAGAAACCCTAAGTTTTGGAAATTCTGAGTTTTAGCACAACCAATTTTAATTGCagtaaaaa
Chr1	53149604	53149724	Xenopus_Target3424	TTATCTGCAGGGCGAATCACAATGTCCTTAGCCTCTGTTAGTGCTTTTAAGGCTATACGTTCAGTAGGCGACAAATTGTCACGATGTTTAAATTTAACATCATTTAGAACTTCCCTCTCC
Chr1	53154736	53154856	Xenopus_Target1485	AATCCTTGAGCTCaactgacatttttttcatttcttttatttctttgtcctttttctcgtttatttatatctatatctatccttTATGCATTAAATGTTTTACTCTCTTTTACAAATTGA
Chr1	53178311	53178431	Xenopus_Target173	TAGCAGGAGATGGAAATGCTTGTAATCGTTAATCACAGGAGTAAGAATTTAATCCTGACGGTGGTCACAAATGAAATATAAGAGCAGAAGATATACATCTAATCTACATAGTACATCTAT
Chr1	53830652	53830772	Xenopus_Target174	TTCAGCTGAATGTTTCCTTCTTCATTGCTGTTTTATAAAGAGATATCTGATGAAATGCCGAGAAGGAAATGCTGTTTATGAAAAGAGAACGAGGAACaaagtgctttttatttttaattt
Chr1	54065229	54065349	Xenopus_Target175	TAAAAGAGGAAGAGGAAAAGAAGTTGAAAGAAATTCAAgatattgcacaaaaaaaacgcgaATCAAAACAGGTACATTTTGAAATGTGTGTGATGTGTTTAAATTTGGGCTTCCCTTTTT
Chr1	54391246	54391366	Xenopus_Target965	CTTTTGCTCTacgaggctataattttattgttactttttattacttatctttctattcggacactattcatattcctgtctctcattcaaatcacccCCTGATTAATAAGATAATTTGAA
Chr1	54521068	54521188	Xenopus_Target2595	CAGTAAATTTTAACAGGACCTGGCAAGACTACAAGAATGGATTTGGCAGTGTGGATGCCGGTGGAAAAGGAGAAGTCTGGTTGGGCAATGAAAATATTCATTTACTTACCCAAAAGGATA
Chr1	54698491	54698611	Xenopus_Target177	AACAAACATCTGTTTGCTATCTATTACTAGATGTTGGCAAACTTAAGATTTTTTATTACGTTACCTGgtaagtctttttttttatttgatttgtgTTATTGAATCATACTCTGTCAAGTA
Chr1	55025290	55025410	Xenopus_Target3425	CCTTTTTTGTACTATATTCATTTTCTCTGAATTGTGCCCAGTAAGCAAGAATGAACACGTGGCGCTGTTCCAAACTCATTAGGagtgtaaaaactgctatttTTCCTTTACATTCCTGAT
Chr1	55240122	55240242	Xenopus_Target178	aaaaaattttaagtggctgtcagtatcactttaatgtgagTGGTTTAATAACATGCTTCGTAATATCTAAAAAGGTATGCTAAAAACGATTTGAAATTGTCTTATGAAATAGATAAATTA
Chr1	55506904	55507024	Xenopus_Target2596	TTATTGTAAGCTTGTAGCAATGTCTTCTTCAATCATTTCTGCTCTGGGATGTCTTGTCGTCATTCTCTCTAATTTAGCAAAGTGCTGCATACATTttatgtgctttataaatattattat
Chr1	55580738	55580858	Xenopus_Target179	AGTTGCCTTTATATGAAAACCATTAACTACTAGATAATTAGATTGCTTATTACTGTTCGTAttcattatattacatatatccACAATCTGATCTTTATCCAGTTTCTCTTCCCTGTCTGC
Chr1	55901492	55901612	Xenopus_Target1486	tttaaaggggacctgacaTTGTAATATAAACTAGCATTTGAATAAATCTGTTCCAAACGTAgtctttattactttttatttcttttagtaCCCTCAACTTATTTTTTTCCTGCAGCAGCC
Chr1	56066138	56066258	Xenopus_Target2597	tggtaatAACAATGACAAATTGATGTGCCGAATAATAAAAGGCTTTAAATCCTGCGTTCGCTGCCGACGAATGCAAATGTATCCTCTTGTTTGCACTCGGAAATGTTTTATAGATTAGGA
Chr1	56099441	56099561	Xenopus_Target180	tagttcacctttaaacttaACTATCTCATTTTATAACTGAAAATGAGATATTCAAAACGTGCATcttctattttattatatatatacacttccAGATCACTCCATCATTTTCTGCCCTGA
Chr1	56896633	56896753	Xenopus_Target181	TGCTTAAATTGTatgtaattgcattttttttttgcatttgtcaaAGCTGCAGAATGTGCGTTAAGCTTTTCATATGCAGAATAAATTTATTTCTGAATCCTGCTCCCTAATAAAGAGAGT
Chr1	57395121	57395241	Xenopus_Target3426	ctgaaaatgctgtctggtttTAGGTGTCATtgatcccagcaaccagaaacAGATGATCGcctcttgtttcctttttcttcatAGCATTTCTTCCTGCTTTTTCTCTTTCCCCTTTCCAAC
Chr1	57637047	57637167	Xenopus_Target966	TCTTAGAGGAACATTTCCTATTGAAATGTTGTCTCCGCTTTCAGTTTATCAATGTGCCGTCCGTGGTGGAATGTTCTAGCCATAAAGTATTTCTTCATttcacattgaaaaaaaaatgca
Chr1	57803279	57803399	Xenopus_Target182	ATTGTATTTTTTTACCCTTTAGGTGAATGACCATTATGACTGCATTTGTACTTTGGGCGAAACTGTGTTTTTAGAGATGGGTTTTATCTTTATTACTAATAAAATGTATGGTTTATCATT
Chr1	58360392	58360512	Xenopus_Target3427	CTATTAAATGTTGCTCGGTAGAATGGAATCATATTGCTCCAGACACTGATAGGCCCACGCTGCAGTATTAGCCCATTTATAGATGCCCATTTTTCCCTTCCTATCCAATTCTTCCCATCC
Chr1	60873222	60873342	Xenopus_Target1487	tTTTTGAGTAAGTGTTGGGTGGCAGAAGTGTCAGTTGTATTCATATCTGTGGCTCATccgattaataaaaaaaagagaagatgAGAAGAGAGAACCAGTAGAGATAAGAAGAAGACATTA
Chr1	61284932	61285052	Xenopus_Target1488	GTAAATTTACTACAGGCGAAAATAAACAAAACGATGTTGTATATCGGGCATGAGTTTCCGATAGATGGCCATTATAAGAACATTTCTGTCTTTTTTATAGactggtaaaaaaataaagtt
Chr1	61351026	61351146	Xenopus_Target3428	ATACAAATTTTACATCATGATGTCATTCTCTTTTCCTACAACTTTTTATCAGTTTCCCGGAGTGCCTTAATTGTTCTGCCAAAAAAATCTTAATATCATCGACTATTATAGCATTAAATG
Chr1	61615549	61615669	Xenopus_Target2598	TGTCACATTGTTACCTTTTATATCTttgtttaaaatttgaattttaagtGATCTTTACGTAACTtgcatctccatactttgtctattataaaaatgtttaaacattaaaaaacctaaaag
Chr1	61799403	61799523	Xenopus_Target3429	ATgtagcaaattatttttttttccataatgatttttttttcacaattttcctTTTTCCGATTCTAAATAATATAATATCTAAATTAGCTGACTGACCACCTGTTACAAGAAAAAATTTTA
Chr1	62346956	62347076	Xenopus_Target183	ACAAAATTTTAGTGCTCTGTGATAAATGAATTGAATGCTATTATGAGAATTACTGATGCGTTAAATATGTGGGGGACTAAATAGATTTGCATGTATGCTAATGTGTAAGATAATAATCAC
Chr1	62456529	62456649	Xenopus_Target2599	CATTGCTGAAATCATGTATATTGACATTATCtgaaatatgtatatatgagACAATATACgaggaaaacaaaaaaagggggCAAAAGGGAAATATACATCATGGTTCCATATCAAATCTGT
Chr1	62749358	62749478	Xenopus_Target1489	TGCGGATGCGACAAAAAGCGtgggtggcaaaaaaaaagacgcggtcgACAATAAAAATCGTTCGACAAATGCGTtccacgggacagattcgctcatcactaaaactgGAAGCTCTGTTCT
Chr1	63204732	63204852	Xenopus_Target3432	TTAATTTTGCCGTAGGATACTCCATAAATATACTGCTCtttaaaaaatcctttttcaCGAGTGAccattctttttcttttgtatttctgtTGTAACGTATCTATTTTATGTGAGTATATT
Chr1	63304420	63304540	Xenopus_Target2600	AGAACTTAATCTATGATAGTGTTTAAATTGTTCCATTCAGTACATttatcagttatccggaaaccctttatccagaaagcaccaaatttcagaaaggccataggttttattttaattaaa
Chr1	63366763	63366883	Xenopus_Target2601	ATATGGGACAATTGAAGAAAAGGAAAGGGAGTGAAGTAAAGGGAAAGATAGACGGGGGCGAAGTAAAGAGTAACACAGACAAACAGGCTAAATTGAAGTGAAGGAGATTGGAGACAGGGT
Chr1	63562088	63562208	Xenopus_Target2602	GTATCTAAAGATCTGAAATGACAAAGCAGAGCATAATTGaaaaaaagtagtggaaaatcgaaaaaaaaaacCGTTCATACATACTTGCTGGAAACATTAAAGAGGCACTGCCATAAATAT
Chr1	64034631	64034751	Xenopus_Target2603	tttccgtATTAATAATCGACTATTCGATATGCGACTTTATTTGATTagaaaacaaactcgaattcacaaaattgataaataagcctattagTGTTCTATAATAATTTCAAGTTAGAGTTG
Chr1	64427622	64427742	Xenopus_Target184	AAATTCCCATTATGAAAGATTCACAATGCGAGATGTAAGAAAGAGTAAATTAAGGGCTCGGTGATCAGAGAAAATAGAGATGCCAAATTTATTGCTACAGAAAAAGAGAAGAATCCAGGA
Chr1	64470305	64470425	Xenopus_Target1904	TAAAATCATTATGGAAATCACTATATTTTTCTGCATACAAATTTGTTATCTCCCTTCCGTATGCTAATTTGCAGATGCAAATAAGGATTCAGACGAACCCTTTGTGAAAAATTTGGGATG
Chr1	64597608	64597728	Xenopus_Target2604	aaatcataactaAGATTGAATAATAAggaaaaatgcatatttattaagaaaaaaaacacgcATAAAACTCTGCATCTAAATGCTTgcaaggtcatatagaagtcaatgggagctgcacTA
Chr1	65091450	65091570	Xenopus_Target185	TTCTAAACTGGAAatgctttccctttaaaaaagcgGATCATTGCATGGAAAAAAACGACGGTCCAATCAAAATTAGGTTGCCTGTGTTTTATTTGTAGAAAATGAGAGTTACGTTCAAAA
Chr1	65432861	65432981	Xenopus_Target3433	TGAAAGATACAAAGAAGTAGGAAATAAACTTGATAATGTTGGAAGATGCAAGAAATGGCGGCAGGTAGCAGAGAAATGCAAAAGAGAGAAGAGTGTGTGGAAAAGTGCAgaaaaaagaga
Chr1	65435960	65436080	Xenopus_Target2605	ATTGTTTCCCAGCAGCAGCAAGTGCTCCCTTAACATCCTTTCCCACCCCTAGTTCTCCGCCTCTTTTCCAGCTGCTTGCACTGTTATTCTTCATTTTAATTCTCTCGCTGTGCATTCAGG
Chr1	65494145	65494265	Xenopus_Target186	tttttgaatttttgtgctTTCCTATTCTGATTCTTTCAAATAGAGGATCACTGAcctcggcagccaaaaaaactcttGCTCGTTCAGGCTactatttaattgttattgttactttttatt
Chr1	65789547	65789667	Xenopus_Target3434	acactctctcactcacacacgcactctcACACAGAAAcacactctctcactcacacacgcactctcacacacacacacaaacacactctctcactcacacacactctcacacacacacac
Chr1	65821349	65821469	Xenopus_Target2606	tttcacATACTTTATTCAAACTACAGCTTTAATTAGCATAACAGTATAGTATTCCTCCGGgtcttgtgtgtttttttctttttttcccttcattcaAAGCCCTTGAGTCATTATAAAGTC
Chr1	66140709	66140829	Xenopus_Target2607	tttTATGGTATTGAGATATTTTGGAGATTATTGGATAATCTGGTTTTGAAAATAGATCCGATTCCTGTATaaccaaaaacaacaataaaatggaaaaaaaaaattatattttaatatagt
Chr1	66287517	66287637	Xenopus_Target967	CGATACTTACCTAAAGATGCTTGTACAATTAAGATCCCCTCTGGATCTAGTATCTTccgtttttatttttattttttagatttcattCTTTAATTCtgtttgcctgtatgttttgttcgt
Chr1	66378731	66378851	Xenopus_Target2608	ataattcattttgtattGATGCCATAAATGTAACTATTTCTTATGGATCATTACAGGACGCATATGTAAATCCTGCAGAGGAAGATGAGGACGATTTTTTACTCTTCATTTGGAGCCAGC
Chr1	66503715	66503835	Xenopus_Target188	CAAAAAGTGGGTGGTTTATAAGGGACATGGTTCATGTTAATTGTGTGAGTGGCATACCCGAATGGGGATGTAGCAAACACTTAATTTGTTTGGGAACTTGGggtgaattagaaaaaaaaa
Chr1	66570164	66570284	Xenopus_Target1490	CTTGGTCGTTGTTAATGAGTGAAGGGAGAATTCTGTTCAATCTTTGAGCTAATATTTTCGAGTAGAGTTTAAGATCCGTGTTCAGTAGTGCTATGGGCCTATAATTTGCGCAGATATCTT
Chr1	66823818	66823938	Xenopus_Target189	AGGAATAAGTAAGgtttcatcatcttcatcatcaacTTTATCTTGATAAAGAATAAGCGTTCATTTACTACAGGAGTGCACATTTCACAATATTTTTATCCACCATTCAgaatttaaggc
Chr1	66941492	66941612	Xenopus_Target2609	CCTCTTTCCTTTCATATTTCATCCTCTGCCATTCTGCCCTTTTTCTTCTGTCCCTGTCGCTtttttatagggatgcaccaaatccactattttatgaTTTTTCCGAGCCTCTAAACCTTT
Chr1	67272109	67272229	Xenopus_Target1491	TATGGTGAGGGGGACTATTATGAAGAGGGTGAGGGTTGTAATTATGATTTGAGGAAGTCGCATAGGCCTTGGCAAAGGAGGCCTAGGAGGATGGACCAACAAGATAACATGGACAGTAAT
Chr1	67399846	67399966	Xenopus_Target1492	ATTATCATCAGAAAAAGGCATACTTTATAGTAACAATGACAAATACGAGCTACTGTATCGTGCTGGAGAAGAGCTGGCTGTGTGTGTGGTTAAAAAATAGTTCACCAGCTACAGTCTACA
Chr1	67402740	67402860	Xenopus_Target1493	ATTTActacaaatatgttttaatatatttatatacacatttctGTTGTGCTCTAATGCGAAATTCATCTGTGTGCATTATGTAGTCCATGCTTTTTTTGTCTTATAGCCAGGTTAAACAG
Chr1	67687418	67687538	Xenopus_Target190	caactttttcccatgctgtttttttcagttcagactttttagtaaatgccagacattcgtggaaataagtttattcgaattttaaaattaaaacaaaattagaTAAGTTAATTAGATAAG
Chr1	68467278	68467398	Xenopus_Target1188	GACTCGCTGTCTCAATCAGTCCTTTAATGTCCGCCTGTAGGGAAATAAAAATTCACACGtgcaacaaaattattttatttcaagaATTATTCAGTTATGTAGTCCTTTACATTATTTTAA
Chr1	68749747	68749867	Xenopus_Target771	TACAGATCTGAAATGGGTCTGATACTCTTTTTCTTGAAGTAAATAAGTGAGATTGAAACGATCAGCACTGCTATCATTTCTGTTGATGCAGTTCCTTGAATGCCCTACACTTTAACTTTT
Chr1	68984670	68984790	Xenopus_Target3436	AGAAATATCAGTGCCAAAAGTAAAAaggaagcggaagaagaagcatAAAGAGAGACACCGAGTTGGAGAAGAGGTTATACCTCTGAGAGTACTTTCAAAGTAAGTCCTTTCACTGTGCAT
Chr1	69914190	69914310	Xenopus_Target1494	aatggcagaatgtggaaattcactgtgaatccatgtctggcgaaaaaattcgctcctcGCTACTTTTTAACATAATAGATATGCCGGAGTTCTGTTTTTTGTCAGAAAATTCTTAAAATG
Chr1	70087074	70087194	Xenopus_Target191	CATGTTGAAGTTCTGTGTAACATTGagtactggcagtaggagcttcTAAAACTACTTCGCATGTCTGcttcctgtcttttttttttcttcctgcccCTCCTCTCCCATGTGACTCACACT
Chr1	71883596	71883716	Xenopus_Target3438	ttttttttttaaacctactgTGTTACTATGCAATATGTGTGTAATATTTGTACTCCACGATACACAGATGCATAAATAACCACATATtgctttatttctatatttatttttatagtgatg
Chr1	71974921	71975041	Xenopus_Target1905	GTATTTTGGGAAAAGCACTACATtgtagaaaaaaacatggtgattgtacTCAAAAAtcgcactttgctcactgcacttgcggacatACATGTGTccttatgtatttttatagatttttta
Chr1	72108692	72108812	Xenopus_Target2302	gccataccttctttgttattgtttttctttgctcATTGCAAAGTCATCATGTTTCCACGACAACTCACTGTCATGTTTAAAGTGATTTTGATGACATCATGTTTCCATGACAACTGACTC
Chr1	72265788	72265908	Xenopus_Target192	TATAAAGGAATTCTTTCTAATACTATTTGTTactcttcccctttaaaataaatgaagcGTTTCAAGTTTCTGATATTCTAAAGTTATTATCATGCTTGTAAACTCATTGCATAGGGTAAT
Chr1	72322527	72322647	Xenopus_Target3439	GAGCAGTTTTATcgcttttttataattttttttattttacgaGCACTTAACAGGTAACGCTACTATAAAACAAATAACAAGTGGtgttggtttatttaatattttccatATCAATAGTTA
Chr1	72535247	72535367	Xenopus_Target3440	ATTTCCCTTCAAATTCACTGAGACATTAAATTAGCAGTGCGGTATGAAATTAGCAGtacggtatatatatatgaaattagcAGTACGGTATACATGTATCCAATAAATACTAATTCAAAA
Chr1	72653561	72653681	Xenopus_Target3441	GTTCCAACCCTCTGGTCTATTGATTTATTAATGCAGCATgtttgtctaaaaaaaaacacGAAGAAATGCAAATGGAGTAAGATGCAACTCATAAGTACAGCCAGGCAGAaaataatggaa
Chr1	73318545	73318665	Xenopus_Target2610	TTGCTGACTACTGTACTTctgctatagaaataaaataaatcctgCACATACTGTACACGTCATCATTACACATTAATATTCTTAAACTGAATTTCACTTAAATAAATCATAAGTAAATAA
Chr1	73595341	73595461	Xenopus_Target2611	ATTTCATCCTGCTTTTTCTTGTGGAACACTTTCACACCAGTGTTTGTATCCGCAAAACGCAGAGAAACACATAAGAGCCTACAGCAAAGCATAGTTAACTGATTTGAGCTTGCCCCATTG
Chr1	73667569	73667689	Xenopus_Target193	TTGATTTTCTCTTCTGTGCTGCTGTTTCCCCCTAACTCTTGCATTGTTGTCCCTTTTCGTCATACTCTTTTTGTTCTGTTTATAGACCCATCTCCACTTCCTCCAGGTTGTTCTGATGGA
Chr1	73814597	73814717	Xenopus_Target194	TTAATTTACTACAATATTTGTACTAAAGCCTTCACATACAATAATACCTTTTGCAGACGGTCTAATTCGCTCTTTTCATTTTGCCACTGCTGAAATTTTTCAAGTGCTTCATCCATGCTC
Chr1	73893317	73893437	Xenopus_Target2303	ATCCCTTTAACTACAGAAAAGCTGTAGTTAGTAAAAAACAAATCAGTACCATAAGTACGGTATTAAGAAAACGGTTGTTTTCCTCCACATATATTTCATTCCACTATCAATGTTTAATGG
Chr1	73897166	73897286	Xenopus_Target3442	ACCACACCAAAAAAAACAGAAagtcaaataataaaataaaaaaagacaataattTTGACGAGCAAATTAATATGTTGCACCAGGAGTAATGTTTTGgcttgtttatttctgtttactcTG
Chr1	74471722	74471842	Xenopus_Target195	caaaaaactttttaaatacatTCAGTGAGCAGATGAGCAGGGTAATACTGTGGCCCTCGAACAAAATTGTAACAAATACCTAAATACATGCAAAGGCCACACAGTGCTACAGGACCCAAT
Chr1	74493650	74493770	Xenopus_Target196	caatcctattgggtttaattaaattttaaattattttttccttatcttgaaaacccccggtccagagcattctgtataataggtaccatacctgtatagataatAGCAAGCAATTTGATT
Chr1	74611635	74611755	Xenopus_Target1495	aatacacagtatatagaatatacagtaagggagagatttattaagacatgaacactccgagcgtacctccgccgatttttttcgcgcttgcgcgactttttcgcattttcgcaatatttg
Chr1	74627247	74627367	Xenopus_Target968	TTCTAGAGGAAAGCACATTGTTGCCTTTTAGCCTATACTtcacctttaattttttttcgATCCAAGAGCTCTGGAATCCAAATATattcaataggtttttttttttttaattacactttA
Chr1	75047209	75047329	Xenopus_Target3443	AGATTTAGAGTTTAATGCAGAAGCTGAAAGAAAAGAGATCTTGAGCGGCAAGCAAAACCGTTCAAGTTAAATATCAACATAAAATATAAGTAATCAATATAGTTTGTTAGAGGAATTCAA
Chr1	75272463	75272583	Xenopus_Target969	ttatgtttattttcagTATGTCATTCTCCATCCCTTGGATACCAACAATATGTACACCGCAGTGCTCTTTTTTCAATTACAGTCTCTTAAATCTACATTGAAACCTGGATTTATTTTCAA
Chr1	75305145	75305265	Xenopus_Target3444	gagtgaatctgtaccggcaaaaaaaccctttttttccGAAGTGCACCATTTTTTTGCCGCactcaacaattttttgacgaacagtaaatttttccgctgcaaattttgatGCCCACttcg
Chr1	75371990	75372110	Xenopus_Target197	TCAGTTTGGCCAAACCTGAGATACAATCCTTAATCAATCTTCCCTTAAGTCTCTTTTCGACAACTTATTTTCAGACAATTTCCATGTCTCACAAACAACTTGAATCCACATCATGAAAAG
Chr1	75483341	75483461	Xenopus_Target198	GTTCAATACTATGCAGAAACAATGTTGTAGAAATCACACAATTAATTAAAATCTTTGACGCTACATAAAACTGTCTCACAAAATGTGTATAGATAATGAGGCATTTGCAGACAGAAGTGC
Chr1	75553383	75553503	Xenopus_Target1496	TCTTTCAGCTAACTTTTGTCTTTGCTCTTCTTTGACTTACTGATGTTATTAGACCAACGCTCAATCACAAAACACAAAGCATAGCCCTGAAATTTATAGTTTTTGTTCTCACTAAAATGA
Chr1	75635043	75635163	Xenopus_Target3445	acaccctttgactttaatgtgtttggagtaaaaaaaaagttgcgcatgaaaattgttgcgtgtaaaaaaagtCGTCTATTGACTTCATTGTGTTTTGTGAGTTTTTTGTCATTTACCGTA
Chr1	75680744	75680864	Xenopus_Target3446	taatCCCAAGCTAAATTTAActtgttatattattttatttcatttgttttatcCTAACGCACTAAAATCAGTCTCTAGTATATAAAAGAGGAATTTATGAGCTTTTCACTTGGCACTTGA
Chr1	75823273	75823393	Xenopus_Target199	TAAGATCTgtagaaaacaaatataaaaacaattaatCTGTTTAGGAAGAAAACTTCACGTTGATCGTGATTTATTTTAACAGAATATTTGTTTTCTTAATTTCAATATCCTGATGTCTGA
Chr1	75920531	75920651	Xenopus_Target970	AGATTGATGCTAAATTGATGTTACTAACAAATATCACATAGGATATACCCAGTCTTCCGTTTTTATCATTCCCCTCTTGTTTAAACCTTCAATACCTGAATAGAGAAACATTAcaggttt
Chr1	76094165	76094285	Xenopus_Target200	ACTTCCAAGTTTAACTAATATTGGATTgtgcagttataaaaaaaaaaaaataacaacccGTAAGGAATTGTTTATCTGAGAATAAGATAAACAGAGAGTTTTTACATTGGGGTTCAGGTT
Chr1	77199116	77199236	Xenopus_Target201	agtacaaaaagaaaaggaactaaaatagacaataaacAAAATCAAATATGGCAAAAAACGCTATAGTACAAACATAGCTTCTTACGGGCATGAAGTGAAGCATATCATAAAGTGAATAAG
Chr1	77423280	77423400	Xenopus_Target772	tactgtgcatattttttgcgacttttttgttaatttgcgaaACTTTTccttactttgcgacaatttgcacgacaaaatcgtatttgtctcaacgagtacaaaagtttcggattcattcaa
Chr1	78124740	78124860	Xenopus_Target1497	agtaatatattcattttaatatgctACTATTTCGTTTTTTATCCCTTGTTATTTAACCGTAGGCCCCAAATAACTGTAGCAACCATTAGCTGTatttaatattctttttaattGAAGGGA
Chr1	78476367	78476487	Xenopus_Target202	CATTGTTTCATGTCAGTCATACAATTAAGGCAGAACTTCTTTTTGCTCTTCTGTCTGCGCTCAGACTTACTCAACCTATATTCTAGTCTTCACTGTTCCAGACTTACCAGAGCTGTCACT
Chr1	79103953	79104073	Xenopus_Target203	agcAGATACTTATCCTAATGCTATAGTGAGCAGAGGGGCATTTAATGgcagttttgtcgcataaatATGTGTAAAACATCCTACATTGTTTTATTAGTTTAGTGGCATCACTTCCcatgt
Chr1	79281841	79281961	Xenopus_Target971	gctTTTAACTCATTCCCTTTTACTTGATTATTTATGCATGGTCCTTGCCTGCCTGCTCGCTTTTTCTAAACTATCTAAAATCTGTGGTAGAATTGCTTTTAAGATTAATCTTCCAAACGC
Chr1	79613610	79613730	Xenopus_Target204	tttattataccggaatatttttatttattaagcaagAAATCCTTTTTCTTCAGAGATCGGAATGATTTAGTGTCACTTGTCCTTACAGttcattattttaaaatggaTGTTTATTTATGA
Chr1	79705470	79705590	Xenopus_Target1907Xenopus_Target3449	aaaaaatctaaaaatataacaataagcAAATATTGATCCCACGCCATTACAGTGTTATTATTATCTTGTGTGTGCACGGCACAAACATTCCTGCTGCTGTTTCATGAATGAGTAATAAAG
Chr1	79717036	79717156	Xenopus_Target773	gtgtctgaatgcgttttttcgtaatgatcgatatttttgcgactttttcgtcgccatcgcaaattttttgtatgtcccgcgattttttcggtgccgtcacgactttttcgtatattttcc
Chr1	79749610	79749730	Xenopus_Target2612	TACAAACTGGCCAAACATGCAAATTTGATAAgtttgtttaattttttcaaatgTCACCGTCTTTCTTTTTTATAACATtgccatgtttaatttttaacatATTTGCAAAGCATTCCTACT
Chr1	80490745	80490865	Xenopus_Target3450	GCCCCGGAGGATGTCAACCTATACCGTTCTCCTGCGGTGTGAGTAGCGCCCTATTCTCGTACCTTTCTCTCCCCTCTTTATCGACTGTCTCTTCTTTCTTATTCAACgtctcccaatctt
Chr1	81251884	81252004	Xenopus_Target1333	AGTCATTTAAAGTGCTGCAGTCCACTAACATAAGACACACAATTGTATATGCCATTGAcgaacaaatgttaaaaaaaatcaggaaaattaTTGAGAAGTCAGTGCAGTAGTAATTAATGT
Chr1	81321979	81322099	Xenopus_Target205	TGAAAAGCAAGACTTTTCCCATTCACCTGTTATTGTCAGGGCACAGATTTCTAGGATCGACTTACCATTTTTTCTTACAAATAATGTTTTCggaaatttctttttttaaactttacataT
Chr1	81787043	81787163	Xenopus_Target1908	aaaggcacagtgatacccccactCACTGATTGCTGTCTGCCAGTAACAGCAATTAGGACGTCTGCGTATTTAAATGTCCCGCGGAATAATGGGGCATGCGCAATGAGCGGTCACATGATA
Chr1	81787279	81787399	Xenopus_Target2305Xenopus_Target1909Xenopus_Target1910Xenopus_Target1911	GCTGTCCCAGAAGCCACGCCCCCTGCCTTACTATTGGTTGGTAAGACGAGTTGTGCCGTTACGTCAGGTGGCGGCTTTTTCTGTCACAAGTTGCTTCTGGCGAGAGGGAAACGTCTGCTC
Chr1	81788993	81789113	Xenopus_Target3452	atatatatatatagctagcagGAAACAGTGCAATCGATcgtgaaatcctgtgagtgccgacactgtttTCTGCTATTTGATTACTtcggctctggcacccaggtatcgctagaaacttat
Chr1	81802638	81802758	Xenopus_Target1499Xenopus_Target208Xenopus_Target1190Xenopus_Target774	gtgtaagtgtaagtgtgcaaatctGCAAGTGTGCACGTgcgtaagcgtgcaagtgtaagtgtgcgagtgtgtgtgagtgtacgTGTGTATGTTTGCAAGCGTGTATGTGCAAGTctgcaa
Chr1	81811624	81811744	Xenopus_Target2614	aaacattaaataatatgcTAGCACCCTctaaggcaggggtagggaacctatggcttgcgagtcagatgtggctcttttggtggctgccaaatctttcataaaaaaaataaccggggcgtg
Chr1	81824212	81824332	Xenopus_Target3453	CTCTCAGGAGGGGCACCAATTGCGGATTCTGCAAAACGCCGGGTAGAGTTCCCCATCCGGTTGGTGGCCTGAATGTGGTACAAAGATAAAAACAAGAAAGGTTTGAAATTTTATTTAGCT
Chr1	81828679	81828799	Xenopus_Target3454	AGAATGTTGATCCGATGAACTTTAGGACTGCACCCAGGTGTGTATAAAGATTTATTATCGTGAGTGCAAGCTTaatggcttatatatatatatatatataatatatgtgtgtatatataa
Chr1	81835298	81835418	Xenopus_Target210	tgtgtatgtgtaagcgtgcaagtgtaagcgtaCAAGTGTGCAAGTTTGCAAGTGTAAGCGAGTaagtgtaagtgtaggtgtgtaagtttgcaagtgtaagtgtgcaagtgcaagtgtgca
Chr1	81835577	81835697	Xenopus_Target211Xenopus_Target3455	taGGTTTAAATGTGTAAGTGcataagtgtaagcgtgcaagtgtgttagtgtgcaaatgtaagtgtgcaaatgtaagtgtgtaagcgtgcaagtgtaagtttgcAAGTTTGTAATTGTGCA
Chr1	81836425	81836545	Xenopus_Target3456	cgggcaagtgtaagtgtgcaagtgggtaagtgtgagtgtgcaagtgtgcaaatgtaagcgtccaagtacaagtgtaagtgtgcaagtgtaaggtacaagcgtgcaagtgtaaatgtgtaa
Chr1	81837620	81837740	Xenopus_Target3457	ttagtgtaagcgggcaagtgtaaatgtgtaagtgtgcgtgtgtaagtgtgcaagtgcacgtgtgtaagcatgcaagtgtaaatgtgcaagtgtaagtgtgtaagagtgtaaTTGCAAGTG
Chr1	81839041	81839161	Xenopus_Target212	acttgcacacttacaattgcacacttgcactcttacacttacacacttacaattgcacgcttgcactcttacacttgcacacttacacacttacacttacaattgcacacatacacttgc
Chr1	82161618	82161738	Xenopus_Target2306	TATACATTTTAAGCTACTTTTAGCTGtgcatataaataaaaatctgcttgtttgtctCGACCTCCTCTACTAATTGATTTGTGGCCATAAATCATCTACTTATATTTATTCACACATCAG
Chr1	82898376	82898496	Xenopus_Target972	ATTAAAAAACAcctttaaaaattatgttttaagatTAAATTCCTTCTTTAACACAAACGAATCTGAAGAAACCATATTCAATAGCTCTCCCATTGGAGCACTTTGGAGCACAAAGACata
Chr1	83059517	83059637	Xenopus_Target973	atgaaacagTTTTTCCCCATGTGAAGTCGTCCCTCTTCTGAACTACCATTTTAAGAACGTTTCTctatattttctacatttttgtcTATGTTTTATGTCACCATTTTTGTTTATGCCACC
Chr1	83062476	83062596	Xenopus_Target2616	TATAGATATGTTATGTTAAAAAACAATAGCAGATTGACACTAAATAAACGTAAATAAACGTAAAGCATTTTTATCTCATTCAATAAGTATTAAATATGTACACAATTCATATGCTACTTA
Chr1	83152860	83152980	Xenopus_Target2307	atctttcaaaagatccgcgaaacagcgaaaaattcacaaaatgtcgaaaatgttgtgcggcaaaaaaacttgtcacccgcgactattcttttgtcatccgtggctattattttgtcgcgc
Chr1	83219189	83219309	Xenopus_Target3458	TCTAGCTTTTTTGCGGCCAAAGTCCCAAATTTAAACTTGAATCCCTGAAACTCATTGCgagatttatttatattcatgTTTTCAACATTAATTCACATTTGGCatatttattgaaaatga
Chr1	83295567	83295687	Xenopus_Target3459	cacaAAGTAATGGTTACCTTGGTAACAGCGTGTGATAATATTGCGTGTTATTAAATAacgcataaacatattgcatatGGATTAAAATATggcatgctaaaaaaaaaatgtacatggtTT
Chr1	83365023	83365143	Xenopus_Target775	TTCCGAAATAAGCATGTTttaagtaaaactttttttgatgcgcgacgaatacttccacggcgaattttcgcagaagtttcacaaaacaattcgccaatggcaaaaagcgGAAATTCACTG
Chr1	83411097	83411217	Xenopus_Target3460	CTTTAATATGTAAGGTACATCAAGCCACTAACCCTCTAGAGATCTTTAGAGCATCATCGTTTCAGCACAAGACAGAAATAGCCCATAAACGAAatgtaatttgattttttttttcttcta
Chr1	83435418	83435538	Xenopus_Target3461	GCAGTCTCTTTTGCTCCTCTCAGGGTCACCCTCTTTTACACCATCTACACCCACTGCCGTATCTCATTTTAAACCTTTCTACCTTGCTGCTTCTTGCCTCTGGaattccatccctgaatt
Chr1	84275198	84275318	Xenopus_Target3462	GagtgtgaaaaagcatttcagcTTTAGGCTGCCAtggtcatttacattttttttacacgtgTAAAAATGTCCCTATTCAGTATTCAGTCTTTTATCTGGTTTATCAGAGTGCCATATTTA
Chr1	84853551	84853671	Xenopus_Target1334	AACAGGTGTCAGCCTTCTAATAAACTGTCACTGAATAAACCAAGGCTAAAATGGATATCGGCTTAAAGGAAAGTAGATCGAAGTATTAATAGAAATTAAAAGGGTCCTTCACCCAAAAAC
Chr1	86039424	86039544	Xenopus_Target1191	GATACTTGCATTAACCCTGTAGCTGATGAATCAAACTCATATTTTTAAAGCCACTCTCGCTATTATGAAAATTACTTTTGCAGTTGTTATTAGTACTTGTTTATGCAGCTAAACAGTTCA
Chr1	86958865	86958985	Xenopus_Target3463	AATATTGGTCTAGATCagctaataattttttttttttaatttatatcatttatatgtcGATGATGCTTTCACCTATATTTTCTATGCAGATCTGCCTTTACTTCTAGATTACAGCACAGA
Chr1	87056673	87056793	Xenopus_Target3464	aaaatataaatgataatttttttttcaaaaattgcaTATAATTTAAATTCAGTCAAACCGATTACTTTTTAAGCCTTTATTTTATGAGTTTGCTATTAATTATACATACCTTCCAACCTA
Chr1	87255256	87255376	Xenopus_Target1502	CACTCGATGTTCCGCTTCAAATGCCGCCAGATCTTTCCGGACACGTGACAACTCACTCGAAACTTCCCCAATCACCAAGATCATGAGATCAAGCGAGCACCTATTCAAAACCCCGGTCCA
Chr1	87280634	87280754	Xenopus_Target214	CTTGCTATGTTGTCGGTGGATACTATGATGATTATGTTGATGATTATGATACTGTTGACGTTTTTCCTTCAAGTAGCCAAAAGTACCGGCAAAGAAGGCCAGAAAGTAGAATGTGTTATG
Chr1	88105160	88105280	Xenopus_Target1192	GATCTGTCATATCGCTGTAGTAAGGATGGTTCATAGTGGTGGGACAGTTGATCGGCACCGTGAGTGGAGAAAAAAAGgcgagagaaaaaagaaatacaggagaGAAGGGAAAAAGGAGGA
Chr1	88172849	88172969	Xenopus_Target215	CCACTAAAGCCAACTCGCCATGCTCATTGGACGACTCATTGACAGTGGTTTGTATCACGTCTACACTATCgattttattaatataaaactTCTTCTGTTTATTCCTCATTTGTTTCTCCT
Chr1	88173087	88173207	Xenopus_Target1503	ATTCTCCAGGAAACAATCCAGATCACTTTTTATCTGTAAATCCATCATTTCACCTGACGAAATAATTCCTATCTGATCCGCTCTAAACACTTCACCTAATCTGGGGAGAAAAACCGAGAA
Chr1	88434517	88434637	Xenopus_Target776	gactaaacaCATTTCCAAGagtgtcagtcatttatcaaaagattcaaattgaaaaagcgTTAAAAAACACCAATTTTTCCGTTTGTCACGTGAAAAcagcaactttttcgaattgtcaca
Chr1	88668769	88668889	Xenopus_Target2308	aattaaattttaattatacTATAGGTGTGCCAGTATCCTTTtcttgtgtctataacacgatatacTACATCAGTATACCTGTACACTGTGCACCCAATACATAAacactgtagtgcgagg
Chr1	90392483	90392603	Xenopus_Target2619	ggataagttaggagacaagaggactagagaaaaaaaaaaggactaaGAGCTAAAGATCCGAGaaaacctgaaaaagaaaaaggagaatcTAAGGGGATCTAAAAACTGTaagaggaagga
Chr1	90489915	90490035	Xenopus_Target3467	GCCTCCTATTACAGTCTCTCCCCACTGGAATTATTTTTGTTGCAAAATTTAAATGACCGACTAATGATTGAAGTTGCTTAAGAGTGATTTTTTGAGAACATAACCTACACTTTaccaatt
Chr1	91698418	91698538	Xenopus_Target3468	CAATTTCAGATGTTAAGCAATGTGGGGTctgatgtttttttctgcaaaagtAAAATAACGAATAAGAAAATGGATTTAACTGAGTATGACATGGGGACAATATATAAATGGTCCAAAAAC
Chr1	91764831	91764951	Xenopus_Target2620	ATCAGGGGGGGGAAATGTAGATAAAGTAATGTTGATGAGGGGAACGAGTAGTGGAGGTCGGGAGGAGGGAAAATATGAGGGAGTGTCCTGTTTGTTAATTAGAAATGTGTCATCAATGTG
Chr1	93323446	93323566	Xenopus_Target3469	GGCGCAttataaaatgtactttataatatataatcaAATTTAAGGACTATATGTATACGTATacgtatatatacacacactagcaGTATATAACAGATGTATGTAACAAGAAGTATGGCT
Chr1	93722542	93722662	Xenopus_Target975	TCACTACTACTATCTCTTACTCTTCACTTTACTAAAAAACAGAAACTCAGTCAAACTCGTTACCCTCAACATACTTTCTTTTTCTGTATGCTCTAACAAGCAGGCCCTCCCTCTAACAAT
Chr1	93793321	93793441	Xenopus_Target3470	TTCTCAATTtattcaattaaaaataaaatgcagaagtgttaccctatgtggcttaattcggAGGAAAATaagttaaaagggaaaaaaaggaatgcgtttaagaaatacaagtcagagggg
Chr1	93965236	93965356	Xenopus_Target3471	GCTTGAGTGAATAATAAATCTGTTGCTTTGTTACAGCAAGGACGTAGTTAAGCATTACCGTGTAATGCAGGAACAAGAGGGATATGTTATTCAGGTGGAACCCAAAGTAAGTAACATTTC
Chr1	94215116	94215236	Xenopus_Target2621	GAATTTATggtcttatttatcagttttcaagtttggttttttaaattgaataaacttgcgtATTGAAtgctgcttatttattaataaggaaaactcatccAAACACAAAAAACTGGAATA
Chr1	94531255	94531375	Xenopus_Target2622	GAAGTCAGTTTTCCTTATTGTCAATGTTTagatgttacatttttttattcttatttccgTGCCTATTCTTGTTAACTTTGAATATATTATCAATGTATTTTATAAGTatctttttctatt
Chr1	94642061	94642181	Xenopus_Target2623	CACTGCAGTATGACCATGGCTAGTATATGAGAAAAGAATGTTGTTATAGGAACAGCGACGTTGTATGCATGTTTAAAACTGCAAGCAGAGTCAATTAAACAaattgaaattaaaaacaaa
Chr1	94964981	94965101	Xenopus_Target3472	ACTTTTTCGAGTTTTGGCGCTAAAAACGTTGAACGTTAGTTAATGCCCCCCCAGTCACGTTTTCCTGTTAAAACCCAGAAAATGTCACTCTCCCTTTAACATTTTTCAAAGCTTTCTTGG
Chr1	95076382	95076502	Xenopus_Target2624	actcctctattgtatacactgattAAGAACATCTGCCTTTTTTGTATCTTTTATAACCGATCTATTATTAAATGATTTCCTATTATTTGTTATAttagatattttatattataatacata
Chr1	95076652	95076772	Xenopus_Target217	TTAAAGAAAACCGCTGTCAGGTTCTAGAAGCTTGTTCTGGAATTGTTCTGGAAGTGTTCGCTATGCCTTCCATAAGTGTTGGAAGACATAGTGAAGACAGACAATCCATTCCATtagtcc
Chr1	95544904	95545024	Xenopus_Target218	GAAAGAGTATTATTAAGAAAGGACTTTATGTTAGGCAGCAAAAAGTTAGGGGTTCAAGCGGTAGAAAAGTTAAATTAGACAAAGTGCCTATTGTCAATAAAGAATAATGTATTTTCAAAG
Chr1	95574098	95574218	Xenopus_Target3473	TTAAAAAgcacacaacacaaaaaaataagaacCTCAATCATGCAAATTCATGAAACACGTGTATACAAATTTTTACATCTAAGGACACAATTTAAACACACAACCTGTACAAATCTTAGA
Chr1	95596334	95596454	Xenopus_Target2625	CCTTTCACAGTAGATAATGGAATTTTACAacatttaaagttatttaatattatataaacgttctttataaaaaaaatagtagaatgtgaaaaagcagttgatactgtattttattgaatt
Chr1	95786487	95786607	Xenopus_Target2626	TTTGATTTCAATTACACTTGTTTAAATTGGCTCTTTCTTTTTCCCCAACCAGTTCATCGATCCAGAGGCATTTCCCATAACCTTCTATTTCCTTTGTTTCATTCCTCACACTGCAGGTTT
Chr1	96079386	96079506	Xenopus_Target1193	ATTGATATAAAATTCTGCAGCTTTGTTCAGGTATTTATATAACAAACTGGCTGGCAGCCGAACATCCAGGTTGTTTATAATAAGAGGCAAGACATCACAGactgtaaataaaagaaaaga
Chr1	97162574	97162694	Xenopus_Target1504	TTGCAGCAGCAACCACTTCCATATTGGTGAAGTCAGAGAGAAGCTTTATGAGATAACCGCACGCAACTTATATTTTTACATCCTGTAAGTAATAATAGTGTGCAATCTGTTTCTGGTCTG
Chr1	97529991	97530111	Xenopus_Target219	AAGCAATCTTGTCAGTAAAcacaaacaaaatgctaaattaaaTCCTTGCTACTTTATCGGCTTTTATCTAAACATCAAACAGTTTTCCTGACTTTGTAGTAGCTTCTATATAACTAtact
Chr1	97874987	97875107	Xenopus_Target1505	CACAGGgcttaaaagtatggtgaaaagaaataaagtttatttattattcCAATGTTTTCGGTCTCCTTGGCAAAGGTCTGTGACCAGCTTCAAAGAAATAAATAAGGTGCCTATTCTTTA
Chr1	98256116	98256236	Xenopus_Target3474	aagaacacaatGGTCTGAATGAAAGATGAACAGAGAATGCTAGAGTGAAAAATGGGTGCGAAAGAAATTAATGAAGAAAAGAAAGCTAGGAAAAATCTTAAAAAAGCAATTCTTCTCAGA
Chr1	98377094	98377214	Xenopus_Target3475	attattgggtttatttatcaagtgtcgagtttgtgaatttaagGTTGTTTTTCTAgttcgaataaacttgcattttgaaTGCTTGTTCGAATAAAacaaatttttgagtttacaaactga
Chr1	98490417	98490537	Xenopus_Target2310	TCTGTCTAGCACAAGAGAAGGTCAACCCATTCAATCCATTTCAAGAGTTGATGTACACGTTTCTTGCAACACATAAATAATATTTCCAGTCATTTCCTTTACAATTTACTGactgtatta
Chr1	98778325	98778445	Xenopus_Target1506	AACTTTCATCTATGATTACAAGAGCACTGTGCCTTGTTAATAGTTAATAAATAGTTACGTAactatattattaaaataaaattatattatattatatataaggctCTCCTGCTTCTCATG
Chr1	99410679	99410799	Xenopus_Target1194	TCCACCTTATCTTTTCTCCGTTCACACTTAGCTCTTATTTTCTTTCTGGACCACTTCCGCCTGTCTTTCCCAACTCTTCTCAGTCTTCCTTTGGCTGTCTTCTTAAACATTGTAAGATTT
Chr1	99491597	99491717	Xenopus_Target221	ATGAACGAACAGAACAGCaaaaagtgaagaggagctgaaGCTGGCCGACATGGTGCATCGTTGACACCCAAAAACATGGTTTAGGAAATGGTTTATTAAagccagattaaaaaaaaaaaa
Chr1	99615180	99615300	Xenopus_Target1507	TAAAGTACTTCTATTATGTTTGCTTTAAAATCAAGTGTGTGACAAACTACTTAGGAAACGTAGAAAGAaaagacaaaatatataaataaaactaaagaGCCTTCctacacatttaaatat
Chr1	99644067	99644187	Xenopus_Target976	AATATACAATTAAACAAATCCCTCCTTTCtccatattataattatattgctTCCTGGCGGAATTATTACTGactatacaatacaatatacaatgtaattatatttataaatccaGACCTG
Chr1	99715533	99715653	Xenopus_Target222	GGCTTGTGTGTGGCACCCTATATTTTACGTCTGCATAAAGAATGCAGAAATAGGAAGACGCATATGTGTTATTTACATATATTCATTTGTGTGGGAGCGGCCATATTGCTTGTTTTAGTT
Chr1	99878919	99879039	Xenopus_Target223	AGGATGACCATATGGTAGAACTATAAGAAGATAAAATGAGCAATAAAAAAAGAGACAACGTATGGAACAACAAAGCAGAAACAGAGAAAGCAATGACAGGGAACGTTAAAAGCTGAGAGC
Chr1	101406488	101406608	Xenopus_Target3179	gcgactttttcgtatttgtcgcgactttttcattgccgtcgcgactttatcgtatttcgcgcgactatttcgtcgccgttacgatttttttgtattgagagATAGTAAATggcggcaaaa
Chr1	101455957	101456077	Xenopus_Target3180	GGTTCAGGTATCGGAAAAGTATCGGTCCAGGTATAGGAAAAGTAATCGATTCAGGTGTCGGAAAAGTATCGGTTTAAGTATTGGTAGCAGAAAAGTATCGGTTCAGGTATCGGAAAGATA
Chr1	101999352	101999472	Xenopus_Target3181	aaaggtttttattaaataaatatataatgagcAATCATTTTGCAATTATTTTACTATCCGCTTAAGTAATCACTATGAATGCAGTAGGTAGAATGGACTATTGTAAATTGGGATCTTTGA
Chr1	102364932	102365052	Xenopus_Target3183	TTCTATTTTTACACCTTCTAAGGTGGGGGTTGTTTAACTGTACATTTATGCTAAACACGAGTCTAATTTCAATTAGATCCTTTTCTTCCCTGTACTGCATTTTACTTTCATTATGCAAAG
Chr1	102858028	102858148	Xenopus_Target1399	CCTAGCTCCTATTTTCACTTACCAGCTTTACTAGCAGCAGCCTTTTCATCTAGTCTCCGTCACTAAGCTAATAGTTATCTCATATCCATTCTCTGCTGGAAATATTTAATAGGAGATGTA
Chr1	103196966	103197086	Xenopus_Target1400	ATTGATTTACATTTGCAAAGCTGCTATCTTAGGAGACCAGGCAACTATCCTTTCTAACGGTTTGTTTTTATTCAGcatttaaatatatcattttactAGGTTGTTATTCTTTTTATCTTT
Chr1	103519330	103519450	Xenopus_Target1401	ataaagacacaagagCAATACACTTAAAATGGAAGGAGAATAACTGCAGGAGGGACAACGTTTCCAATGATTTTAGATTGCAGAAAAGGCATTAATTATGAAAGAAGACAGTAAGAAAAA
Chr1	103519483	103519603	Xenopus_Target1824	GTGGAAAACAAGTGGAAAGCAAAAAAGAATATTGGAGTGGAAGGAAAGAACTGGAGAGCGTAAGTTATAGTTAAGGGGAAAATAAGAAGAGAGGAGGAAAATATTAGAGAAACATGCTGA
Chr1	103752679	103752799	Xenopus_Target916	gttacaatattattatttctttttccttaactttttattttcaaCTTCCCGGCAAGTCGATCCTCCCCTACCTACCCTTCCCAAAGAATGTTATGCAAGAACTATATctgaataataatt
Chr1	104187985	104188105	Xenopus_Target3185	TTGACACATTTCTTTGGTACCTCTACCACAGCTGATTTATTGTTTTAATCCATAGAACGGCATtgtgttttctttaaaatgatGTGTTCAACACCTATAAACCTAGCAtatgaatttgtc
Chr1	104570954	104571074	Xenopus_Target3186	GCACATAACAGAGAGATAATTGGATAAATAGAATGGatagattaaaaaataaaaatttcgaCTCTTGAATGCAGGAATAGAAAGGTGACAATGAACACAATGGAACATAAACATAGATTT
Chr1	104684033	104684153	Xenopus_Target3187	CGTGTAAAACttaattcaccaaaaaaaaaattgtaaaataaatggtgaatttcacTTTCGAATTggcacattttaaaggagaaggaaaggctaataaagagttgctctcaagctacaggc
Chr1	105542811	105542931	Xenopus_Target1402	CTGAATACAGAATATATGCAGAATGCAGTAGTGAAATGTTTTAGTCAGTGCTAAATACCGaattaaaaacagaaagaaaaatgtcACAAAGACACAAATACAGACTTTGACTGAATAACA
Chr1	106616819	106616939	Xenopus_Target1156	TTGGTTAGCTGTTTCAAACTGATGAATGTCTGCTCTCACTGCCTTTAATTCCCGGCCCGTTTGCTTTATAACCAGCAGTATAAGTTCAAATGAGCAGCGATCCAAAGCTGCACACCATTT
Chr1	106617018	106617138	Xenopus_Target2257	ATAATATTCCGATAAAGAGACTCCATGTAAATGTAATTCAACTTCTCTTCTCTtaagtcgcaacaattcatgaTATGATTCACGGGGACCCAAACCACCAAACGTCTCCTGGAAGGTCTC
Chr1	106771199	106771319	Xenopus_Target3188	GGATTTGAATTTGGAAAGGTCTAGCTTCATAAACATTCTCTTTATTTAAAGATGAACACGTGGGAAGAGCCAAATTCTGTTAGGGAAAAAATATTAGATTTATTTTGGCCAGTGCAAGCG
Chr1	106774926	106775046	Xenopus_Target2450	ATCAAGTACATCATCAATTTAACAGAACTTCTCTCATATTAATATAGTTAGTAATAAACggcaaatataacaaataatacattaaaaaaaaaatcaactgaaTCAATTCATTCTTTTTTG
Chr1	108081294	108081414	Xenopus_Target3189	tacacaagacTTTTGACTAACTTCCTTTCATGTATTGCAGAAGTATTTTTTATCATTCGTTATCTATTTCTGTAATTCACAGCAGCACTGTTTCGTGTAATCGCCATAATAAATTAAAAA
Chr1	108454212	108454332	Xenopus_Target3190	TGACATCTAGAAGctggcaaggtcatgtagaagccaatgggagctgtcctaagcAAATCGTAACAAGCTTTATTTAATTCATagttttcatgaattttttaatttgtaaacgCTAGAAAA
Chr1	108849876	108849996	Xenopus_Target3191	AGTTAATTCTTGTCCAAGAAATAATCCAAGCCAATCTAATCTTAAAGGCATAGAATCCGCTATCACaatatcacccagcagggcattctacaacctcactgacCTTAGCATAAAGAACCA
Chr1	108891475	108891595	Xenopus_Target736	TGGCAGCCAACAAAGCATCTTGCTGCCAAGTggttcaatataaaaaaattagcCCCACGCATTTGTTTTCTTGCTAAACCTATTTTTTCTGGTAAATCTTAAACTCAGCACATTATCCGT
Chr1	109565939	109566059	Xenopus_Target3192	AGGGGTCCAATAACACAGTAAGAAAGTTTTAGTAATGTTTTTGATAGTTGGAAAATCACGGGGGATAGACTGGGTTAACTAAGcacaacaaaatgaaaaagtgtGATGATAAAAACTACT
Chr1	109793001	109793121	Xenopus_Target1825	attttgggagttattttagaaaaactcgaAGTTTTAtgggaatgataaaaaaaaaaatcgagttctggtgaaaacccacttgaaaacttgaaattatctagaagtaagaaaaaaatctga
Chr1	110148481	110148601	Xenopus_Target001	AAATAGTAAGAGGCAAAAGACAGATTACATTTTTCTTAATTTCAATGGTGTGGAGAGACGACTTGGTTAGTAGTTCTATGCATATCTTTTTAATCAAAGTTTTTTGATGTTGGATGAACA
Chr1	110401003	110401123	Xenopus_Target1826	ATGTGTCCATAAGTAAAAATATAAGTAGATATAATTTTTTGTAATGAAAAGTCAAATTCGGTTAGACCATTTTGATCAAAAAGGAAACCAGTCTGTGGATTATATTCgtcctgagttttt
Chr1	110401223	110401343	Xenopus_Target917	TGCGCAGTGTGGGGCACTGCATACTTATTAGACTCTGCATTCTACAACAAAATTTTCCGCCACTTTTAGTAAATGCCAGTACTTTTTGCATTCCAAGCATTTTTAGCAGGCATGCCATAC
Chr1	110612302	110612422	Xenopus_Target3194	taaattaaaatttaacaTACCACATTTTTTAAGAATATATTAGATACGTTTATATTTccggataataaaaaaaaaaagtaaaaaatgcatttgttgcatgcAAGGTGACAGTGGGGTTAG
Chr1	110725572	110725692	Xenopus_Target2451	aaaatgagTATTTCTATGTTTCCGTATTCTTATTTGTATTCTTTGCACATTTTATTCCGTTTATGCTTTCTATATTCAGATATTTTAATAAGTAAgtcaacatttgtgctttttaatttg
Chr1	110947784	110947904	Xenopus_Target1403	ttttgtttttcttcgtGAACAAAAGGCAGCATGCTGTGTAACGTAACGGAACCTTTATCGCGTTTACCAAAGAATTTGTACACTAACCATTCAGTAACagcccttaaaggaaatgtaaac
Chr1	111100131	111100251	Xenopus_Target3195	TCCCTTTGGCTCATATTTTAGATAggtatctctctctcttttttccttGGTCCCATTCGAAATAATTTCATGTTAGTGCCTCAGTCCTACTGAAGAAACAGCAATGCGTCAGATTCTTAT
Chr1	112281450	112281570	Xenopus_Target3196	TGAAATAATGTAGCGTTGAGTGCTTTACATCTAATTtactgtgttttttgtttttaacgcttcTACTAGCCTAGCTATCGCATGGAAGCTTTTTTTCATTGTTTCTTTTCAATTCTGCTT
Chr1	112563142	112563262	Xenopus_Target1827	TTTATTGCCATTATTGTTAGCTGCAAcatattatgtataaatattgaTGAAATGCACCGCtttgttgttttcatttgttttggcCAAAGCCAAAACTTTTATGATTAATTTGCTCATTGA
Chr1	112565931	112566051	Xenopus_Target3197	GGCACGGTGACAGGTGCCATGAACCATCCCCAGCCCGGGTCACAGACAAGCTCCATGTCGTTTCACCAGACAGAATAGATACATGAGACCCAGAAATATAATGAGTGAGGTTTTTATAAA
Chr1	112568135	112568255	Xenopus_Target918	TAAATAGGAAAAAACAACTATTTCCCAGATATCCATCACTTACCTTGCCATATGCTCCGCCCCCAAGCTTTGCATGGAACGTACACTTGCTGACTGCCATGGGGAGAGGAATTTCTTCTT
Chr1	112935891	112936011	Xenopus_Target003	taacaagaaataaaataaaaactataggACAATTTTCATGTTGTGTTTATGTTTCTGTCGTGTAAACATAAAAACAACCAAAATATAATTTGAGAATGTAATACCATGGTCTAACTGAAA
Chr1	113151375	113151495	Xenopus_Target004	CAACTGTAACTTTCATTTTTAGACCCATTGTCAATTTTTACCTACCTTCTTTAATGCCGTCTTCATTGCTTCTGGGCCTTTTTCTTGCTTCTTCCTTCTGTTCTTTTACCTTTTCTTCCT
Chr1	113285836	113285956	Xenopus_Target1828	aaaatagaaaatcattatttttttagtcTTACAAGTAACTTCATAAGGATATAGGCCacggggaaaaaaaatctgttgttgCAAAAAGAATGTGCTTCTGGAATGTAATGTCGTTTTTGT
Chr1	113502968	113503088	Xenopus_Target2452	CTTCTATCTTATTATTTTTTCGTATACTTTTAAAGTATTAGGAAAGTCATCACAATACGATCAGattaattttcatgtttttttcttgtaaatcgtagcaaaaataatttttttgcagtc
Chr1	114461102	114461222	Xenopus_Target1829	GCTGGCTTTAACCTCACACTGTAATCCTCAttctttaattaattaaaatcgCATAATCGCAAAATTTTCTTTAAatccttttttaattattttttagtcaaGGCTGTTTTAATTGCAAGA
Chr1	114866170	114866290	Xenopus_Target3199	tctttgaagctttcaaatgggggtcccaacagccaaaaaaaatgCTCTGTGAAGCTACGTTTTTATTGTAGTAGTTACTTTgaactttctattcaggtcctctcctattcatataccagc
Chr1	114983240	114983360	Xenopus_Target2453	CTACATTGAAATTGTTTCAAATAAAGAATCCTTGTTACCAATGTATTGTGCTTTTTCCGTCCTTCTTACATTATTAGATTCACTTCACAGTGCAGACAAAGGAATAGACAGAACGGGATT
Chr1	116493282	116493402	Xenopus_Target2456	TTCTGGAATAAAGTCAATAAATGTGGCCCTCCAACCAAAATCTTTTCTAAACCCAATCGCTTACTGCAACTTACTGCATATTTCAGTATtttggtttgtattttttttgttactaGTGTG
Chr1	116592488	116592608	Xenopus_Target1321	TATAAGAGCGACAGTATGTCTGTATAAAAGAATCCATTTCAATTAGAGTTGAAAGAACGttcattttcttttaaaccaAATGTTGTCTCATTTCTACAGATAAGCGGATGTAAAGCTCTT
Chr1	116908729	116908849	Xenopus_Target2258	gagcgagaacaggaacaggacagaGAGGGTGAAGGCTGGAGtaagaacaggaacaggacggagcagacaaaggctggagtgagaacaggaacaggacagaACGGGCAAAGGCTGGAgtga
Chr1	117500445	117500565	Xenopus_Target2458	ATTCTTGGACATATCGGTGCCATAAACATGCTTATTGTTTAGTCTATTAAAGACTTGCGTTTttgtagcaacttttcaatcaattttttatagttttgaattagtTGCCATTAGTTTCTT
Chr1	117877759	117877879	Xenopus_Target3201	aaaactagccAAGAATACACCAAGAAAAGCCTGCATTGTAGCAAATGCAAGTTAGTGGCGGGTTGGGTGGCTGCTATTAAAAGGAAATAGAGGTAGAAGAAACAAGCCAATAGAATATTG
Chr1	118036142	118036262	Xenopus_Target737Xenopus_Target1158	TAATACTTTTTCGCAGGAATTAAcgcaaaccacgaaaaagtcgcggaattttaatgaaaatattgtcgATATAACGAAAAGTTCTATGAAttagaaataatgtttttttctcaaaaataa
Chr1	118217922	118218042	Xenopus_Target005	CTCTGGGTATTTCCACACAATTGTTCTATTTGCTACTTTCTGCCAAAGAAACTCTTCCGTCTACCACTTAAATTTCAAGGCAAACATTATTTTATCTGAAAGTTGGTAATAAATATCATT
Chr1	118266749	118266869	Xenopus_Target738	catggattcacagtgaatttctgcatttcgccattggtgaattgtttagaaaaacttccgtgaaattttgctgtgaaaaattgTGCATATCAAAAAAgatgtggtcatgtcaaaaaaggg
Chr1	118275846	118275966	Xenopus_Target006	CATGGGAGAAAGGGGTAAATAAGAAAAAGGCATGTGGGTGGCCTAGGGAACCAAAACACGTAGACCCAATACTGCTGACAGTTTTGCAAAAGTCCAAAAACACCTTAAGTgctcttggct
Chr1	118689347	118689467	Xenopus_Target3202	AGTGTAAAAGCTAAGAGGTTACTCTGTATTTCAAGGACTCGCAAAGAACAAAATGAAACGTACCATTAAAAGGAGCATGGCAAAGGGATGTTAATAAAAAAGCATTGGAGTAAATGGGAA
Chr1	119220936	119221056	Xenopus_Target739	CAAATGCAGATTTACTGTTTAAAGTGTAACTTTATTGCAACCCACACAGCACGTTTTCGGGCATCACAGACCCTTTTTCGAGTGTGTGTATTTTTGATACCATTAGCTTGATAAAACACA
Chr1	120446445	120446565	Xenopus_Target740	TATTAGATCTCCAGTCTTCTTtctctatctgtttgtctatctatatACAGTTTTTAACGGAACTACAGTTGATTGCTTTTTCTGAGAATTCAATTTCATACCACTATATTTGTATCAGGA
Chr1	120605119	120605239	Xenopus_Target919	ACAAATTCAGAGTGGAGAAAAGCTTTGGATTTTTAGGGCTGAATGTCTATCACTAAAACGACTACTGCAACCAGAGTGGAGTTGCTGGTAAAGTATGTCAGCTTGGTAAAAGTAGGTGGC
Chr1	120786471	120786591	Xenopus_Target1830	AGCTGTCATATGCTAATTACAAGAGATACGATAAGGGAGGGATAACAAGCGGAACTGTCGGATAAGGTTATGGGCAGAGGGGAACAGTAACGAAAttagataataaataaaaaaaataca
Chr1	120832367	120832487	Xenopus_Target3204	tttatctagaaagctttaaaatacaggaaggccatctcccacagactccattttaatcgatatttcagttttttaaaaataatttcccttttatgtgtaataattaaacagtaacttgta
Chr1	120914945	120915065	Xenopus_Target741	AACTTTTTTGTTTGCACAAATGCACAGTGAATGTAACATAACTTCTTAATAAGAAAGTCGTAATTTTCCCGTTAAAATTAACTCCATCTTCAAGAAAATCTTTGCAATGTTCAAATAAAA
Chr1	120965057	120965177	Xenopus_Target3205	GATTGCCTACTgctatgaaaaaaaatgaagttgTTATTCATCTGGAAAAATATTTCAGCGACCAAAGGCAGAAACATCAACAGAAATAAATATGTCTATTTCTCAAGACTGGGAATCATG
Chr1	121279603	121279723	Xenopus_Target008	AGCAGAACGTCAATATCTCAATAAGAAATTCGATTGGAGGTCTCTTGGCATCAGGGTGCGTCACCAGCATGCGTTTGATGTTTTCAATACCTTCTAATGTTGGAATGACGGTGTAGAGCG
Chr1	121364562	121364682	Xenopus_Target2459	ATGCCCTGTACGACTGAATCCAATAAGACTGaatcctttgtttctttgttCTTCAAACGGCTGATGTCATGTTCAAATGTTTGTCTACGCATGGAAGACTTCATTTAAGCAAATTTTCGT
Chr1	121550575	121550695	Xenopus_Target3206	TGTCTGGCAACAATCATATACTTGAGATGTctagtttttatttttagcttATTTTTTCggttaaatgtaattgttttagaATGAATGCATTTGCAAGTGAGGCTGACAATCTTGaacatt
Chr1	121711153	121711273	Xenopus_Target920	TTGAGACCAGGTTGATTTAATGGCATGAAGAATCAATAATATTTACAATTTTGTCATACGAAATCTGTCAGAGCAAACTTAAGTAACATTTATTAATGCAAATTGGATTCAGACAGATGT
Chr1	121750799	121750919	Xenopus_Target1831	GGAATCTACAGGATTCAGACAGAATTGTTATCTGTCTTTTTCTCTCAATATGATTATCGGCCCTACtctttttttccattattatGTAAGTAAGAACTGACATTTGATTTGATATATTGT
Chr1	122275716	122275836	Xenopus_Target3207	GATGGCATCATTAGAAATATGTCAGAGGAAAAGCAAGCTATGTACTGGGAGATGAAAGCGAAGAATGATCATCTGCTAAAGGCAAGGAAAATTATCATAAATAACAAAGTATACATTTTT
Chr1	122553790	122553910	Xenopus_Target2460	agagagagagatgtgagAGATATAAGAGAAAAAGAGAGATGAGAGGGAAAGAGAGATACGAGAAAGAGAAAGATAAGAGATAGAGATAGAGGAAAATAGATTAGAGAAAGATAAGAGAGA
Chr1	122773276	122773396	Xenopus_Target2259	gcataaaaagggcattaattaAAGGGAGAGTGCAGCAATGTGCAACTGGTAAAAGGAACggaagaattaaactatgaggGTAAACTTTCAAGGTTAGGGATtatttctctggagaaaagg
Chr1	122821158	122821278	Xenopus_Target1832	TTGCTAAACCAAAATAATGTTACATTATCTGCACCTTCTTACTGATTTCCATGTACTCGCtttctttttaattcttttttctctttccaaTGATATTGTACCTATACCTTTATGTTTATA
Chr1	123158786	123158906	Xenopus_Target2461	caaagcaaAATGATTTGTTTGGAAAATTTTGGTAAGAAAGTTGCAGAATCATTGATGTCGCAGAACTGAAAGACAATTATTCAAAATCATTGAAAAAATtgaaaacaaagaccaactgta
Chr1	123479903	123480023	Xenopus_Target1405	CCATGCCACCTAAACCTGGCAAACTCTTAATTTCTtgttaaaaatacacttttttgtcGATAAAATTTTTCACACACTATCAGCAATTGCTGAAAAATAGAGTGAAATTCAGCACTCAGT
Chr1	123495765	123495885	Xenopus_Target009	ACCATTGAAACATTTGCTGTGCAACGAAAAATTGTCACcggggaaaaaaattgttgcccgcatcaaaaaaaattgtcatacatgtaaaaaaaatcaacacacGTCAAATTTTTTTGAGGA
Chr1	123501630	123501750	Xenopus_Target2462	TATGGAAATTCAAAGTGCAAATGCTTTTACAGTGTAGAGATTACCTAAAAGAAGTACTCGGCACAGAAAGACCAGAAAACAATCCTGAGGATTAGGATAAAAGAAACAAACAGGCAAGAG
Chr1	123549430	123549550	Xenopus_Target3208	AACCTTATCTCTTATTTGCTATGCATATAAGGCCTAGAGCCCTGCTGTATATGACACCGCTGGATCTTTAACATAGCTagtaatatttcattttgaatgtGTACTATTTGTTTTCCTATA
Chr1	123658016	123658136	Xenopus_Target010Xenopus_Target011	CCAGAACCTCTTTAAACGAATCCAGTCAGATCATATTCACGATTCATACCTCTCGGCTCAAACGTTTGTAAGGTATGTATCCaaattttttcttgtttttgtaaatatagaagCCTGTTA
Chr1	123728737	123728857	Xenopus_Target1406	CCTTCTAATAAGATATACTGTTCATATACTCTACATATAAAAATTCATCTATATAAgcgcatttattaacattcagattttcgtggttatatcgttttttttttaaacaaagactCAATT
Chr1	124254633	124254753	Xenopus_Target3209	ACTTCAGGTACATATTCtgaagctataaaaaaaatataaatccacTGAAGCATAAATACGGTTTTACAATTATTGGCAACATTTTTTGATCAAATTCTTAATCATCCTTCGGATTATTGT
Chr1	124287604	124287724	Xenopus_Target3210	AAGTATGTAACATGGAAAATAAGTGTGACTAGCCCTTATTCATTAAGTACATTTGTTTCGTGATGTTTTACTATTCAGATTGTATACAGGAAAcattaaactaaactaaaaacCAAAGAC
Chr1	124556197	124556317	Xenopus_Target2463	GCCTATAGGAATGTTTCAGTCATATCAACAAGTGTTTCGTACAAGAACTAAGGGAATACGCACAGCAAAGTGGTAAAGAAATGTTGAGGAGAGATCAGAGTAGTGATCTACATCCTCAAA
Chr1	125070695	125070815	Xenopus_Target2464	GCTCGGCTAAAATACTAAACATAATTAACTGCCAGGTAGAATGTAATTTACCTCTTTCGCATGACCCCACACTATTATTTTCCTGCTTGGGAAAGAGATCCTTAATAATGAAGATAAtga
Chr1	125128559	125128679	Xenopus_Target2261	AGAATATTAATTTTAATAGAAAACACTGTAGAGGGCAGCATTGTACAAATTCTGTTCCGTAAtcaaatcatttcttttttttttttttttaccttttttacattatattgatTAAAGATC
Chr1	125193095	125193215	Xenopus_Target3211	TTTAACATCCAGGACAAAATTGTTGCCTTGTCCATTTCTTGTTTTATAGATCTATAACGATTTTTCCATATTCTTAAATAgcactattgtgtttatttacttGATTAGTTTTCTTGCTTA
Chr1	125220521	125220641	Xenopus_Target2465	AGTGTAATATTGTCTTTTATACTCTCTCTTTCACCATTTCCCAGTTTATTGTTTCTTCGCCCTCTTCCCATGTGAAATTCTGAGACCTTTCTTCCCTTGTGCTTCTTCTCTGCTCCTATA
Chr1	125223104	125223224	Xenopus_Target3212	CAGGTAGGCATTCAAACAGTCCTCTTGCAACACAgacttttatagagagagatatagacGATGATGCAACATGGCATAGTGGTCAGAATAAGtagaaataaagggaaaaaatggTAATAT
Chr1	125364847	125364967	Xenopus_Target2466	cttggcagcAAAAAATTGTGAATGTGAAAAAACAAGTATTTCAGAAGCCTCAAATAGCCgggattaagtaaaaaaaataataaagtaaaaagaCACCAGTAAAAATGTAGCAAGTAAATG
Chr1	125895183	125895303	Xenopus_Target2467	TGTTTACAATTGTAAGTGCAGGAGTGCTCAAATGGATACAAGCATGCACATGTATTGACGCTATTTGTTAAAGTTACTTACATTTAAGCAGactccttgcacttctgaatAGTTTATCGA
Chr1	126823119	126823239	Xenopus_Target2468	TACTTAAAATTACATATTTCTACATGTAGGTgaacatgccctttaaagggattctgtcgtgatttttatagtgtactttttattttattttttttataaatatatatatatataaatcca
Chr1	127702164	127702284	Xenopus_Target921	GAAAATATGTGTATTTGCAAAAAACATACTTACTCAAATTCACATGAGAAAATACATACGTGTATgtgaattttaacattaaatggaACCTGTCACTTAATTCCAGGGGGTCATCACAAT
Chr1	127879662	127879782	Xenopus_Target2469	CAAGAAGATGGAGTAATAAATAGAGTTGTAGAGGGTGCAGCTATCATTCTGGTGGCCCCGAAAAAACAAtacttaataataatagtacTGGAGTCAGAGACCATTTTCTTGTACTGAATT
Chr1	127964688	127964808	Xenopus_Target3213	CCTTCACCCCACATCGTCCCATTATTAACCACCCCCTCCTCCCTGTGCCTCCTCACCCGCAACACTTGGCAGATTTACAAGCTATATTTTGTGTAAAAGACAAAACTATGttccaattta
Chr1	128112889	128113009	Xenopus_Target3214	ttttctcctttaatatagtttAGACAATATTTCCTCCCCTCCATTCTGTTTTTTTACCGCAGATTCCTACATATTTCAATACTGATGGATCataattcttttttctttaaagtgtGCAGA
Chr1	128224345	128224465	Xenopus_Target922	GTGAAATAAATTCTATATTCAAATTAATGAGAAGTCCTCCTAAAAATTAACTAATCACGTAGACTGCTATTTTTATGACAATATGCACTTGGtcttcacagtttttttttttttttgcga
Chr1	128993493	128993613	Xenopus_Target3215	AGATCATGTTTAAAATAAGGCATCTTGTTCAACCCTGTAGACAATCTATTTACTCAGCGGTAAAATGTTTCTTAATTTATTATTTGGTTactttgtaagtaattatttttatttcatttt
Chr1	129044425	129044545	Xenopus_Target742	GAGTTCTTGCAAGTGAATGTCCAACAGTGATATGGTTATCCTGTCCCCCCGTGTTGTCGATGCTCCTCCTTCTGTCAATAATTGCCAAATTTCCAACACCTTTCTCCTCTTTTTCTTTTG
Chr1	129171931	129172051	Xenopus_Target1834	CCAGATATATACCTTAAATAATAATACCAATACCCTCCTCATTCAATCATTCAGATACGGCAATTTCATTTTAACACATTACTACCACTGTAAAAGGTATCCTATCCCCATTCTTTTCAG
Chr1	129739842	129739962	Xenopus_Target2471	ATACATATCTTAAGATTTATTCTTTAACATAATTCTGTAATAAACCTAAATTATGTGCGGTAAAGGttgaatttaaatgtaaaaatgtttatcatttattttattatcttttatttagat
Chr1	130025436	130025556	Xenopus_Target012	tatatatatataatcattatcTTTTCATTATCAAGTATCAGCATAGCAAGGAAGGAGCCGGGAAAAGGGACCAAATGACCTTAAGAAGGTTGGTACAACAAATGTGCTTGCTACTTAGCT
Chr1	130595726	130595846	Xenopus_Target1835	CTAGTTTCTTATTGTTACAACCCCCTTTCTCCGTTATCCTCTCTATATCTCGTTTGACGAGCCTCTGGAAGAGTGATATGTAAGGACCCTTAGACTGTATTGGATAAAAATTAGATTTAC
Chr1	130709654	130709774	Xenopus_Target1408	CAAGCAAAAAGAAGCAAATGCAAGTTAATAATTTTAGATTACTGATTAATAAGTAAATCGTTTGTGCTCCATGTAATGGACACATTGTTAATTATTAAGCAACGTTTTAAGTAGAGCTTT
Chr1	131926595	131926715	Xenopus_Target1836	TGCTCATAAtttctccatactttgtctactaaaaaataattcaaacattaaataaaccgtcTTGAATTATTCTGActccaagtacaaggtactgttttattattacagagaaaaaggaaa
Chr1	132214540	132214660	Xenopus_Target2472	TTGTCTCATTGCCATTATacaggaatgtttttttttggaatgTGTTCTACTGTATTTACGTGGTGATTTGGGAAATTCTGAACATTTGAGTAGGATTTGCAAGGTTTGGGGAAATGACAA
Chr1	132562123	132562243	Xenopus_Target1409	TACTCAAGTAAATTTTGGCAAGCTGAAggaatttttatattttcttaatttGCTTATCGAGTTTTTTTGATAGCCAGGGAAAGAACAGCATCCCAACACCAGGAAagaatgttttgcaaa
Chr1	132663160	132663280	Xenopus_Target1159	TATCTTCTATATTCTCTTATTTTCTTCAATTTAAATAATATCATCCATCCTTTCCTCCGTTTGTTCTCTTATCAACATAGGGAATGCCCATGGTATAGCCATACAAAGCAAATAGTTGGT
Chr1	132945611	132945731	Xenopus_Target013	cttcatgtagaagtcaatggcagaggtccctttcctttaagtgtttttcttttgtctcgaaactagAGATTTTGTGACAATTAGAAAAAAGCACGTTTTTTTAGGACTTTtctcacagca
Chr1	134254156	134254276	Xenopus_Target014Xenopus_Target1410	ttttaaattaGCATCTCTTCCTCATTTGTCGTACATAACTTTAGCAGAAACAACACCAACTCAACCTATATGTAAATTCCACTTACGTCTTTTATTGGACCTTTATTGGGTTTTGTTaac
Chr1	134373206	134373326	Xenopus_Target2262	TGTTTAAAATGTAGATCATGATCACACTTACAGGACTTATAATGACGAATCAACAAGGCGTTTGTTGattgaagaataacattttggCTTAAATGAAAGAGAGAGACAGCACTGCACAGA
Chr1	134420790	134420910	Xenopus_Target2473	AGGTGATTGGGTTACATTTACTGCTTTTCCCAAATGGGGTCCTGAATTTTGTGGTTCACGTGTATAATCTTAAAGGTTGGATGTGGGAAAAAAGGATGGCAAAGAGCTTTTGTAAGGAAA
Chr1	134615210	134615330	Xenopus_Target1411	AACCAAAGTGAAAACAAGGGATGTAATGGATTTAACACATCTATGCTCATAAGGAAATCGCTGCATTAAAGAATCAATTTGCcttaaaagcaaaacaaagaaGTTATGTTTTTCCCTGAC
Chr1	134888789	134888909	Xenopus_Target1412	ACTTCTTTACACAAGAAAATGATGAgaggtagaaaaaaaacactatttatcaaaattcgtatttgcatgatttttgtattttttctactttgaattacctcaaaatttttaaaaatgtca
Chr1	135834178	135834298	Xenopus_Target1837	AATGCTCATGGTGTCTTTCCCAACTTCTATCACATTTTAAAACCAGTTCACCAACAGCGATATTCCAATGTCAATATTTTTCTTCCTATTAATATAGTTCAACATTCAGGAAGGATGACA
Chr1	136494672	136494792	Xenopus_Target3217	ACCAGTTCTTTTATTTACCTGGAATACTCCTACTACTGAAACTTTGCTCTCCTATAACGcttttatttcaaagcactgacatttagtttatttaatgtgACATTTCTTTATGTGAAGCAT
Chr1	137061597	137061717	Xenopus_Target3218	tacttttttcttCAAATAATCTTGAAAGAACATtactatatttattaaaaaagtcaaacgcaaaaaaacataataaaataaaatcaaggaATAAAAGTAGAAAACCTTCGTAatttactc
Chr1	137746522	137746642	Xenopus_Target2474	ATGAAAAAATATGGTTTTGGTAAATATCATCAATTCAAAACAAATCTAAAGAGATTAGCGTTAACTGTTCTGAATATTTGTACAGTAACTGAACATTACTGGCATTCTATTGAGGATAAA
Chr1	137847628	137847748	Xenopus_Target1413	TAAAGGGATAGTGATGCTTAACCACATTTAATCCCCACAGTCCCATTTTCcaattaacgtttagtatgttgtagtttatttttccaactttttaattggtttctTTTTTGCCTCTTTCTA
Chr1	138718638	138718758	Xenopus_Target2475	GTATAATGTAACTATTATAGTGACCAAGAAATCAAATCAGTCAAAATTAAGAATTGTTCGTTTAAATAGGATACTATGGCAAATGACATATCAGTATATTAAAACgctctggataatggt
Chr1	139347936	139348056	Xenopus_Target015	TCCAATTTTTTACAGGTAAATACAATAACtgtcaaaacaaaagaaaaaatatttttgcgcTTAATCTTAATATTTAATACTTAGCTTTTAATTCATTATACTTTAAAAACATTATTGGAA
Chr1	140882670	140882790	Xenopus_Target2476	gtaccacaatattttcgtacaaccacaatACGAATTTTCACACAATTAGTGCacatccgaattttttccaatcatactTTTAAttatccgaaattcggactttgataaatctgccccata
Chr1	141711500	141711620	Xenopus_Target1414	catttcgcttagccATAAAactcgcgaaacgcatttgtcgcgtaaTTTTTTTATTGTCGCTTGcggtttttttgttgcccgcatctattttttgtcgccatgTCTTTTGTTTTTGTTGCC
Chr1	141739290	141739410	Xenopus_Target3219	AAATCTGTCTTTAGATTTCTCCTgagtaataagtaataaaaaaaaaaaaaaacagtaacgcTTTGGAAATGATGGATTTGGGTGGAGGGGTTGGAGAAAGTTCTGAAACTGAAGTTACCT
Chr1	142002833	142002953	Xenopus_Target2477	CTGCTGAAGCAAACAGAATTATTACACTAGAGGAATTCATAAACCCAGCTTCATGCACGCCACATCTTTTTATCACTCCTGTTTCTGCCTGTTCTATATCAGACTTTCCTTCTTTCCTGT
Chr1	142025679	142025799	Xenopus_Target3220	AATGCCTGATTACAGTGCACTCTTTGCACACTTAAACATGCTCACCTACTATATTCACGtttgttggtctttttttttttatttttctgagaTTGCATTTATTACTGGCAGAAggttaat
Chr1	142348984	142349104	Xenopus_Target2478	GAGACCGCACTCACAGTACTTGTGAaagaaaaaatggtgtttattacAAATGGACTAACGTTTTGGCTAGCCTTTCTAAAAGTGAATGCCAACAACAAACAAAGCCAgataaatatttag
Chr1	142371718	142371838	Xenopus_Target923	TTTAATAGCATTTTCATTCCATTTCTTAATCCATATATTTATACTTTGAGAAACCAAACGataaagaacattttaaaggagTTATGGAGGATGAACATACGGCTCTGTGTCAAAGACTGG
Chr1	143670653	143670773	Xenopus_Target3221	GTTTCTCAAGACCAGAGAGAATCACTAGGTGAGGAGCAAAGTTACTGGGAAGTTGATACGACAAAATGTTCTAATGAGACTGATTTGCTTGTAGAATGGAGAAAGGGAGTGGATATTTTG
Chr1	143778263	143778383	Xenopus_Target016	tcaagatttacagtgcaacaaaacagctaaaaacgACTgcccagctaaaacttgtcacgATGTAAAactcagtggcagatgtcccttctcttccctggagCATCCttctttttcagttta
Chr1	144129246	144129366	Xenopus_Target924	AAGAAGGATTGGAAGGAGGAGTGAAAATGTGTTAGGAGGTTTAGAGAAAAAAGGAAGACGTGAAAGAGTAGAAGGTTAAcaatatttcaataaatatataaaatataaacatgttATATC
Chr1	145354205	145354325	Xenopus_Target017	gattatatttttggctaATTAActgtattagaaacattttttattttgcacagcccccgcatctttttttccagttttatttttacactgaactgtttctttaaggtgAGATTCTGTGAT
Chr1	146166168	146166288	Xenopus_Target3222	ctttttcatcttttttttttcctcacagttttaaaaatattttctcacATACTCTATCGTGTTTATTAATTAATGCAAAACAAGTTTTGGACTTTTTAAGGATATTCAATTTTCttaaat
Chr1	147733099	147733219	Xenopus_Target1161	ttcaatagaaattacatgtacaaataacttttaaattactaaaattttttaataaattcgtattggaaaattgcttagaattatgttttctttcattaggcaaaaacgtatttttggggt
Chr1	148165917	148166037	Xenopus_Target743	ttctctgcactttaAAAGCTGTTCACCCTACTCTCATATCTTCCCGCTGGTTTACGACGCTACTTTAAACTATATATGTAACTGACAATCATTTCAGTATTATTGCATAAGCTATGGCTT
Chr1	148194833	148194953	Xenopus_Target3224	aattttagagaatttaaaataaaaaggaaaaaaaaagttgcatatgtCAAAAATGtcacgttttgcgactttttcactgttttgcaaattttttgcaagttttgcaaatttttcagcaaa
Chr1	148831981	148832101	Xenopus_Target1415	AACTAAACAAGGCAATATTTCTGGTGAATTAGTAATTCTCAGTTTATATGATAACTCACGTGAGGTTGTTGGAATAATAATGtttgaaataaagaaataaattacatttccatttacatt
Chr1	148934755	148934875	Xenopus_Target1416	TTGTTAGTACAAAGATTACTTGAGTGATAATATGTAGTCTGGGAGATTGAGGGTGGTTCGACTAGAGATGTGGGGGTTGATGCTCAGAAACATATGAAATGGGGTTTAAATATTTAATCT
Chr1	149870207	149870327	Xenopus_Target2479	AAGAGTGAACCATTTAAAAAGTACTtgaataatgtaaaaatgtacaagTATTTGAATACGTGTATATTATAAGTGCGTATCTGAAATGCTGTGAAATGCCAGATCTTACAAGACTGACTT
Chr1	149956682	149956802	Xenopus_Target3225	tttttacaatttataaaGTATTCTCTGCAGACAATCCTTATTCTTCTTACTAGAGACCGTTGTCTTGTGACACAATTAGACCCTTTCGAAAGCTCATTTATATTATCATGAAATATTATA
Chr1	150043645	150043765	Xenopus_Target3226	CAAGTGACTGCAAAGAACAGACCAGTTTCCACCTTCGTCCTGCTTTCTATATAATACCCGATATCTGGAAAATAAGtcaaatattacaaaaaataaaaaaaaatgaaggagaCTAACGCC
Chr1	150770430	150770550	Xenopus_Target1839	aAAATGTTGCCCGTGTAAAAATTGTCGCATGTAAAAAatttgcccattgacttcaatgcgttttgcaaatttttttttagtagcagtttcgcaaattgttTAGACAGggcatatttgctc
Chr1	151322490	151322610	Xenopus_Target1162	ATAAATAAGGACActatgctgtaaaaaaaaaaaaaagatatctaAAATGCTAAACATACGTTTAGCCTTTATTTGTAATTAACAATGACTCAAAATGTACATTGTAAAATGCTGTTTGTC
Chr1	151447045	151447165	Xenopus_Target3227	GTGGCTTATAGCATTTCATTAcagaaggcaaatatttttaaatccaTTATATATGATCGACATCACACACCTGTTACTCTCCATGTTCATATGGCCTTACTTTTCCATTATTCGATAAAG
Chr1	151968368	151968488	Xenopus_Target744	ATTCCcagtaaatgaaaacatttgagattttcagcctcattgaaacaATGTGATATTCGCTTGTTTGCGAATGCGACCATTATCAGCCTgtcttgtttttttcttaaaggggtaaCAACA
Chr1	152209740	152209860	Xenopus_Target018	ctaaaGCTCAAACACACAAGCCATCATATCCTAAAACCACATGGGAGTTCCCAAACTCGTGGTTTCTTCATTCAAATAGCCCCATCTGTGTTTTTCTTTATcccaaccaaaaaataaaaa
Chr1	152218419	152218539	Xenopus_Target1840	attttcaatatataatgtTGATCCAAAAAATATCCCAGTGCATGATGGGGCAGAATACGTTTTAAGCATGGCACTGTTAACCTGCtctcttttctcttctttttcccTCTTTTCCCATTC
Chr1	152795110	152795230	Xenopus_Target3228	atttatatacattctctgagttgtaataaaaaaaagctatGCATATAGAGAAGACTCACGGATGTCTCGAAAATGAATGATGAGACGAGCAACCAAAGAAAGGTATTCCTCCTGAAATCA
Chr1	153606361	153606481	Xenopus_Target2480	GTTCACCAAATGAAATAAGATGATGACAGTTAAATGGGACAGGACAATGAAAACTCACCGTCTGATTGAGAAGAAGAAAGcaggaagaaaaacaaaacagaatgcaTAAGTAAAAAAGGC
Chr1	154460468	154460588	Xenopus_Target2481	AGAACACACGAAGAAATTATTTCATATTTGCACGTTAATAATATTACATTTGTGTTGTCGTAACCAACAACGTTTTGTGTTCTAAAATAAACAAGGTACATGGGTGACTGTACTAAACTG
Chr1	155136148	155136268	Xenopus_Target1163	AGCACGAAAGTTGTTTTtactaattaaacattttaaagtgaATCGTGCAGCAAAAAAACGGTGAAAGAGAACACAATACAttaacacatatacatataaaaaagtaATGTAATATCATCG
Chr1	155565169	155565289	Xenopus_Target745	gtgggttttacttttagcgattccaatagttttgaatgacaatgtttctttgtaaaatcgctcgaaaAAAAGGTCTCATAGCGATTCGGAACAttaagcgatttgaagtagtatcgttgg
Chr1	156507454	156507574	Xenopus_Target019	TAAACACTGTCAACAATGGCATTACTGTCTATTTTGCTTATTGCAAGGGTCCCTATACGCTTGTAGGTGCAAAAATGTTCCATCACCCTTATTTACTGAAAACTAGCTGGTGTTTGTTTT
Chr1	158225833	158225953	Xenopus_Target1841	ACAAGAAAGAGAAATATAGATATTGAAATGTTGAGAAAATAAGAATTTTTGATAAAAACGTGATGTGCCGGGGATTCTAGAGACAGAGGCTCAGGTACAATTAGAAAGcctgttaataaa
Chr1	159656661	159656781	Xenopus_Target3230	cattaatatactgtatctgtattgtCAGGCGCTGCAACATTAATATGGATCTATAAAACGAATATGGATCTATAAAACTTTGGAAGAGAGATGCATTAATGGCTGATACAATTCTGTAGG
Chr1	159826101	159826221	Xenopus_Target2483	TATCAGGTTCTGAAATAACTGTTTAGAATATGTATATTTGTACATACTCATGCTGTAACGAATTTTAATTTAGCTGAATTCACATCAGAAAAAAAGTAAACGTGAATAAAGTACTTAAGG
Chr1	160252751	160252871	Xenopus_Target2484	gCCAAAAAACCTCATGTtcgcgacaaaaaagtcacagttgcttcaaaatgggcgtggtcgagacaaaaaagacgcgggcgacaaaaataacaTGCGggggacaaaaaagttgcgtgacaa
Chr1	160837214	160837334	Xenopus_Target2485	ttgaaaaatgtaaagagggacaaacaaaaagaaattgtttGACCATGCCtgtttttgcgaccacaccctcgaaataccactcccattttacaaagtttggcaggttattttgaacacatt
Chr1	162630088	162630208	Xenopus_Target2486	aataataataataataataatagtaaatgtGGTGTGTGATCATGGTGTACTTATCTCACGTTTAATTGAGAAATGTTGTGGAGACAAAACCACTGTGTCCGGTATTTCTTACAATGCTTT
Chr1	164335424	164335544	Xenopus_Target3231	AACACATTCATGGTCTCTATACCTTTTTTTAATTAGTCACCACACTGCAAAAGACTCCggctttgaaaaacattttttttttttttttacccatcaaGCAGAGGCTCATTATTctgaaaa
Chr1	166995110	166995230	Xenopus_Target3232	AGTCAATGGATTGTGTACTTCTTATGGAGCTGCCTACAGGCTCTGAATCTCAAAATTCGATGCAATTACTGTATTCCCAGTCACAATTATGTGTCACTGAAAACCTGCATATAATTCTAT
Chr1	167063688	167063808	Xenopus_Target1165	TATGATTAGCTAATGTACATGGAATgcatgagaaaaaaacaaaaggctGCATACATTTCGAGTTGCGTTTCAAGAATGTAGACAATGATTGTAaaggcaaatacatttatttggaaTAAA
Chr1	167297595	167297715	Xenopus_Target1842	TTGAAAATGGTTGGTAAAATACAAATatgatgcattcaagtttttttatggtttaattcGATCAAGctttttatattcacattttttaataaataagcaaatattcacgtttaataaaat
Chr1	167322640	167322760	Xenopus_Target746	ATTACCTATAAGAATATATGTGTATTAAAAGTTGTTGTCATTTAGGGGAATGTATGTTCGCAATCTATATTTCCCAAAAGTGGAaaggtggttaaaaaaaaaatattaaaacttcTCAAA
Chr1	168993236	168993356	Xenopus_Target020	CACTACATAtgctatataatttatttttctgcttgtaacaaacaactttttttgacacgagcgACAATTTTTCATCTTGCAGCGAATTTTCCTGCACAAGTTTTGTCACCCGTTTCActa
Chr1	169531667	169531787	Xenopus_Target1843	aaaaagggGGCATGACacataaataaatggaaataaaaatattttttcaaaaaacaaaCGCTGAAACTAAATTAAGAAAGATTTTGAAGAGAAATGTATTCTAATAAATTATTTAGAACC
Chr1	170988071	170988191	Xenopus_Target747	AGCCAATGATTAAAAAATGGAAGAAATTGTCATCATTTGTACACACAAATGTTTGTACCGTGTGTAAATTCCACTGTGGTGTGTTGACCTTGTGACAAAAGGTAAGTTATGATTTCATTC
Chr1	171477456	171477576	Xenopus_Target1844	tggtCCCTTAGTTTTCCAAAACCCCCATATACTtctatgacatcatcattttattttcGTCCATCCCTGAACATATGGTATAGCAGAAAATCAGCCCACTCCATGGAAAAAGTTTGGAAG
Chr1	171487235	171487355	Xenopus_Target021	GGTATTTCATATTATTAAAGAACACGACAAAACACTTTGATATAAGCAGACTCTGCTCCGCAACCTGGATCAAAGGGAAAACAGCCCTTTGGTTATTAATAGTTTTATCAGCTCTATGTT
Chr1	171987666	171987786	Xenopus_Target3233	AAAGCATATCAAAACTGGGCAGagagtaaaaataataatgtaaggcGGGAGCAGAAAGCGAGTAAGAGGAATTTAGAGGAATAAAAGAAAAGCAGTACAGTATAAGAAACAGCAACAAGG
Chr1	172901701	172901821	Xenopus_Target1845	aagagcagtagtagtgggggtgcAACCAAGAGGTTGCGCTGAGAGTAGTGGAGGAGTTCGCtaggaatgtatggagacacaagagaagagatgtagtgagttGAAGAGGAAAGGAATAAA
Chr1	173732882	173733002	Xenopus_Target3234	GGACTATAATTTTAATCCCATCAGCAATAAGTGTGAGCTCACAAAGAAGTGCAAAGACGAGAAAGCTGAAGGAAATCTGTCTTTCCCTTCTCTCATgtctttaaccttttttttatccAG
Chr1	174490009	174490129	Xenopus_Target022	TAGTTGTTGGGAGTAGATAAAAACATTAGAGAAGTCATGATGATGTGCTGGGATGAAACGAACAGCACAATGGAGAAAATGAAACCGCGAGGGAAAATAACAGAGCATTAGTGGAAAAAA
Chr1	174852782	174852902	Xenopus_Target2488	cagtgattttttttaagcagaagaatggagatccagattacagaaaaccGCAGGCCTCGAGCATTCTGCAACAGATGTTCTACAAAAAAATACTGCCTTTTCTAGTGtagacattttttt
Chr1	174856396	174856516	Xenopus_Target3235	TATTCTCGagtatatttacattttccattgcattttttcttgaatcttgaaaaaaaacgtaaacttgaattttgataaattggcgCCTTAGTTTTACTTGTATAAGATTTTtgaatttcc
Chr1	175159713	175159833	Xenopus_Target2264	TGTTGGCAAAGATGTCTTAAGCAAGGCTTAAACTGCAAGCAGAGTAAACAAAATCATACGATATAggttattttatttatgaaataagCCAATAGCCTTAATAGAGTTTCTAAGTAAATA
Chr1	175416949	175417069	Xenopus_Target3236	TGGCAGCCGAGACTAGCCTTGGGCTTTTCTGGAAATAACCagtcaataaataataaatcggcaaaaaaaaaaaaagaaatcttatATTTATACAAGTGCCTCAGTCTAAATACAGATATT
Chr1	176097647	176097767	Xenopus_Target1166	GTCTccttattttttactttatttagcattttttggggggattgGGGTTTATAATTCCGTATAGTGGATTTATGTTCATTTAATCTAACCTTAATGGTTCTAGATGTTTGACCGACATAA
Chr1	176098412	176098532	Xenopus_Target3237	GAGGTAACAAATTTAGAATCAATAACCTTCACTAGTACATCCAAAAAATGTATCTCTGCGATACCTATCTCCAAGGTGAATTTAATCGTATCATGGACATTatttaaataagttaaaaac
Chr1	177309577	177309697	Xenopus_Target1846	ACTTACTGAAAATGTAACTGGAAAATGTTTTTCCAGCCAAGAAAGCTGAAACAAACACCGGTAAAAAGAAGCAAGAGGTAAAGGAGGCACACTGAGCTGGTAAGGAGTAGGTGGGTAAGA
Chr1	177741409	177741529	Xenopus_Target3239	CTTTAAAATAATTGCAGTTAGGGTTCTTTTAATTGATTATTTCAGGGATCACAAGTAACGAGAAcatagttttataaatacattgatttttactgttcacattttttttctggtgtaaAT
Chr1	178490859	178490979	Xenopus_Target1847	GAAAACAAGAGGAGACGTAGGATGATTTGTGTCACAGGAGAATTTTGAAGGGTTGTACCGAAACCTCTGTAGCTATGGACTATGGGAAAGTCTTGTAGCTGGAACTTtttgcaaaatata
Chr1	178658638	178658758	Xenopus_Target2265	GACTCCCCAAATACAACTTAAGTTTcttaaaaggaaacataatttcaagcaactttacgatatacatcaaataaaaaatttgcagcctttcatgattttttatgtaattataaggtttgg
Chr1	178786283	178786403	Xenopus_Target1848	AGTGCCAAGACAGGAAACCCTAAAGTGAGTAAGAAGTTTTGCTGCAAACATGGTAGATCGGGTGCAGAATAACTGGGAAAGAATGGCCAGGGTAAAACCTGCACAGAAAATAATATTTCA
Chr1	178994119	178994239	Xenopus_Target1849	ATTGTTGGAAATTGCTCTGAACAAACAAAAATAGTGAGTTAAAGTTGTGAAACAAATCCGAAATTTTGTAGAAGTAGAAAAACGTGTGGGCAATTGACTAGCGCAAGTAGATTGTATGTT
Chr1	179147892	179148012	Xenopus_Target1417	acaaaaaaatcgcaaaacaacTCAAATTAACTAAAGATTGTTACATTTTACCTAGGacgtctacatgaccttgacaggtttTTGATGGCAAAGATTGTAttagtttttcattatttttac
Chr1	179153722	179153842	Xenopus_Target3240	accaacCATGAATATTCAGTAAAGGGGTTGAATAAAACAATTCATCAAGTTTACAATTCGGTATTGCAGAGTGTAGGAATAAATAGAGCTTAAAAAAGAATTATTCTACATTTGTAGCAG
Chr1	179684584	179684704	Xenopus_Target023	ATTATAGCTAGGGGTATCTAAAAGGATAAAAAGGTACATATCAAATTAATTTGTGACTCGACATAAAGATTCTGGTACTGTATGTTTAAACTGAAACAAAATATAAGTGAAATAAAGAAT
Chr1	180066220	180066340	Xenopus_Target3241	ATACCATAATTATGCATCTATTTCTATAGCAACAACTGCATTCAACTGTATTCTATACgcaatttttgtatattttcttttggaaaacaaaattcaataaaaattaagttacaaaaaaaa
Chr1	180191544	180191664	Xenopus_Target2489	ATAGAATATTTGTAGAACAGTCCCTCTTGTTGCGGGACAGATTTTTAGATCGGGGTTACGCTCACCGTTCCTTATTGGTTGCTTTCACTAAAGCCTTATACACTAAGAGATCTGACCTAC
Chr1	180292990	180293110	Xenopus_Target1418	ATTATTtagtcaattcaagttttttttttattcaatatacAAATTAAAGGTCATAgacggaaaaaaaaaattgcaaaaaatattcaGATTTTGCAATGTAttattcttcattagactgtt
Chr1	181284622	181284742	Xenopus_Target2490	attttatatatatatatatatatctaaaactCAAAGCAGCATTTTGGATTAATATCTCGTACCCATTCTGTACTGCTTGCCTTTTGGGCTCCAAAAAACATAACTTCATAATTCCTCTGT
Chr1	181412768	181412888	Xenopus_Target1322	TGCCTTCTCTCTCTACACGTCATTTATTTATAGAGTGTGCCAGGAATTTACACAGCCCGTTacaatcattttataaaaaatattcatCAGCCTTTATTTTCAGCCTTTGGATATTAGTAC
Chr1	182519361	182519481	Xenopus_Target3242	ACAGGCAGTAGCCAGCAGACGGGAATGAACAGAAGTAAAACGGAAGGGCAGGAGAAAACGGGAGAAATTTGTCAGActaaatatagataaatggaaTTAGCTAGGCTTGAGAGGAGGCTA
Chr1	185530878	185530998	Xenopus_Target2266	TTTTAAAACCAATAAATAACTAGAATAAGGgaactgacataaaaaaaaagccattatgcgtttaaaacccctttaaatacggCTTATAGAAATCctataaaaaacattttgctgAAGAGT
Chr1	185989397	185989517	Xenopus_Target1419	GATTAAAATGATTTGTATAAGCAGCAGGTTCTGGTGACTCAGTATAAAGGCATGAAACCGACATGGAACTACAGTGTCCAAAGGGACAGTTTCCAATAGCAGGAAAACTTtttctacata
Chr1	186134197	186134317	Xenopus_Target024	gcacaaattaaatgaatattgttgcagtttgcctaggacaacacccattgacttctacggcacacatttttttatttattcactcTAAATTTTTGTATCTATTTCTATTTGGTAGAGCTT
Chr1	187097975	187098095	Xenopus_Target925	GGTCAAtcaaacatgaaaataaaagcaATCAGGCATACAGGAACTGAATATAAAATGGCGACTGATATGGAAAGCCAAACATATTGCAATCTGCTTTTGAATAAACATAAAGAGGGTGTT
Chr1	187342138	187342258	Xenopus_Target1167	TTCTGCTTAGGTGTAAGAATTTGTGACTGCTTATAAAGCAAATCGTTCAATGTAACTACGTTTGTAAATAAACCTGAGAGAAgtctttaaaatgtaaaaggaaGCGAGCATGTACTGTAT
Chr1	188699195	188699315	Xenopus_Target3244	CGAGTTGGAATATTGTTGGTCTTGACAAAGCTAGCGTCCATGAAACAGCCACAGGCTCCGGAATCAACGATGACTTGATTCTTTAGGGACCCTTGGGACCACTGCAAGGAGATAGGAACA
Chr1	189330509	189330629	Xenopus_Target026	cagctttttttttttttttttttttttttttttaaattcccagcatcctcctttAGTCGTATAAGGTGCATTGGTTTTATTGTAATTGTCTCCATTCTTATGCTGTAACTGAAGTGCTGG
Chr1	189422941	189423061	Xenopus_Target2491	GGGCTTTGACTGAGACTGGACAAACAAACTGCATTTAAATGGCACAAATACATGAAATCGAAACCTCTAATGtgatggaaaataaaacaaaactagtAAAACAAGTGAAAGGAGATAATA
Chr1	191193056	191193176	Xenopus_Target926Xenopus_Target027	CttcacatgaaaataaaaaaaataaatatataaaatgacagTGTTGTAGAGGTGCCGGCATTCGTGCCAGGAGGAGTTTATTGCAGAGTATAAACATAGGCGCTTTGATTCAATCTCTGC
Chr1	191782389	191782509	Xenopus_Target3245	GGTTTACATTCAATTCAGCAATAAAAGTGGAAGAGAAAAGAGGGTAATTTATGAAGACCGCATTCACAAGGGCCAGAGTGCTAAgggacacaaaataaaaaatttggcttgaggtgcaga
Chr1	191889991	191890111	Xenopus_Target3246	ACCTTCACTATGTATAAATAAGGAACGTACCAACTCCAGGATGCCCCAACCCAATATCGCTTTATTCACAGTATTACactccttttttatatatatagtttctattttctactgttactg
Chr1	192237159	192237279	Xenopus_Target748	ctatactgTGAAATTAGCTGGACGGAACCTGGAGGTGGGAAGGAGAGAATAAAAAAGACGTGAAAGCCATGTGAGAGTTTATGTGAGAGATTTTAGCTGGACATAAGATGCCTAAGAAAC
Chr1	192980320	192980440	Xenopus_Target1420Xenopus_Target1421	TCATAattctataataaaatatttattttattgtataaaaGGTTGTTTAGTCGAAGCAAAGTATCGCAATCAGTATTTTAATTGCATGCATTTATCTAAGTAAAACTAAGAATGTTATAT
Chr1	192987337	192987457	Xenopus_Target3247	aaaaacacaggtgcaAGACTAACACAGATAAGTTAGTCAGATTTGATTCTCAAGGAAACgtataaaatgtttttgaatatCTGGAAAGGTTTTTAGACAAAAACTTGTGGATAGTGGTGG
Chr1	194249801	194249921	Xenopus_Target2267	ctcacattttgataactctaCCCCTaagtatttttattgtttatttagtttGTTTCACGTAAGTTCATAATTAGGCAAATGATGAAACACACAGCACATGTAGCATAAAATGGATGTAAT
Chr1	197868268	197868388	Xenopus_Target749	AGAATGAAAGATGGAATTAACGATAGGTAATAAATGGATAAAATGGTGGATGACAAACCGAAATATTTACTTTGCTGCTGCCCTTAAACTCTTCCTGATCGAAATCAAAATGGCGACACA
Chr1	197904572	197904692	Xenopus_Target3248	ctaaaaaatttaaaaagaaacacaCTGTAAAATAACTGTTCATTGCAAAATAGCTATTCGGTTCATAAGTAATGGAGGAGTAAGTGATTTTGTTGCTTGTGTTCAAGAATTTTTAAAACT
Chr1	197994195	197994315	Xenopus_Target2492	CATTGggacaaaaaagggaaagttcatGTAAATGTAAAGGATAAGGAGTCAGATTTACCGAAGTGTCAAATTTGAGCTTACCAGTTGATAAATACACATAGAAATGTgtatcccatagaa
Chr1	198590655	198590775	Xenopus_Target2493	gaagtggcgcggtcacataaaaaaggtgtggtcgcgtcaaaaaagtgcacAGTTGTTTCGAAAAAGGTGTggatgcatcaaaaaaaggtgtaaaaaaagtAGTGGGTGTCAAAAAATTTT
Chr1	200199466	200199586	Xenopus_Target3251	CTTGTTCTGTGAAGTGCTCGTTTAGAGCTTTTTCCCATTTCATAAAATGTGGTAGGCTCGGAGAGGAGGAGGTTGCTTGTGATATGAAAAATGTGTAGTATTGTACCCTGTTGCCAGTTA
Chr1	200199867	200199987	Xenopus_Target3252	ttgagaGTATTGACTCTGCCAAACCATGATAAGGGCATTTTAGTCCAAACATTAATATCGGTTCTAATTTCCTGAATGAAAGCATGGTAATGGATAGAAGCCCAGTCCTTATAACTAGCC
Chr1	200199929	200200049	Xenopus_Target3253	TCTAATTTCCTGAATGAAAGCATGGTAATGGATAGAAGCCCAGTCCTTATAACTAGCCGTCAGTAGAATACCTTGGTAAGTCAGTTTATTTACAGTCCAGGGGGAAAGAAATTTGTCTGT
Chr1	200215427	200215547	Xenopus_Target3254	TTCTCTCACATTTTTCTCATCTCACAGCCCCTCCCCCTCGCCGAGTATGAAAGACACCGGCCGACTCGATTGGATACACACACTAGAAGGTGGACTTACCCTTTAACAGCGATACAGCAC
Chr1	202268845	202268965	Xenopus_Target1850	AAAGTAGGACAACTTAGCCAAAATCCTTCTTGACCACAAATGGTAAAAAGTATGGTAACGATTAAATAAATTTCTatatgtgtatacacacacactacatGGAGATATTTTGgaatatta
Chr1	202739564	202739684	Xenopus_Target2494	gtTTAGTAAACATGAAGATcacaaatttttgtggtttttatggtttttcatgAATCTTCgtggacttacaaatgaaaaaaaaaaatcaaaaactctaaaaccacaaattaaataaagata
Chr1	206306600	206306720	Xenopus_Target2268Xenopus_Target2269	ACCCACAAATTCCACCTCCCTTTACGTCTATGCGCTGTCTCTTTAAACTGCCGTACTTCATTTCCGTAGTAATTATACCAGGTGTCCATATGCTCCTCTATAAGAATATCCAGCCCAACC
Chr1	207214984	207215104	Xenopus_Target2495	GAGCTACAAAAAGAATACAAACTACCGAAACATGACCTATACAAGTACCTACAAATCCGCCATCTACTCACCCCCTACCTAAAAAACATACCAGACCAACAAACCGAATATGAGAAGTGG
Chr1	208166949	208167069	Xenopus_Target2496Xenopus_Target1423	aaatagacacgggcgacaaaaaagatgcaggcgacaaaagaattgcgcaacaaatgtgttctgttaatttttcgccatttcacaaattttatggcgaagcgaaacgggacagatttgctc
Chr1	208603128	208603248	Xenopus_Target1851	TTGGTAGTTTTGTATTTCttcgaaagtcacaacatttttgtgccgaaaagtttgttaacgccacgaaaacctttctgcctttgatGCTTTTCATATctggttttggaagccttccatagg
Chr1	209089217	209089337	Xenopus_Target3258	TGTGCAAACAATTgtgaccctttttttttttttttacaatattgagATTTTTTTACTCGCCcaaaacttttttgatgcaatcgCGATTTATTTGGCGCAACTGTGTTTTTGAtcctattg
Chr1	209095711	209095831	Xenopus_Target927	cccgttttgcttcattaaagattttttggattttttgtgaattttccttgCGAAAAgtcgaaaaatctgcgaaacactTTGGTGAACGATTTTTTGCCATGCGTGTCTCTTTTTATTTGT
Chr1	209095843	209095963	Xenopus_Target3259	TTTTGcagcgaccgtgactttttttgacgcacaacaaattttttcactacGGATTTCCGatgaagttttgctaaacaattcgccaaaatgtggaaattcactggtgaaaaaaatcgctcc
Chr1	209832914	209833034	Xenopus_Target3260	GAAAAACGCATTTgacgcccgcgtctatttttttgtcgctcgcatctATTTTCTTGTCGTTcacccttttttgatgtgtccgcgtcctttttttacatgacctcactttttgatgcgact
Chr1	209833280	209833400	Xenopus_Target029	aaaaatgaaagaacttcaaggaaaggaaaTTTTGCCATTGACCAGTGATGGCGTTAACCGAATTTCTTCACCAGGATTCaaagtgaatttccgcatttcgccattggtgaattggttttg
Chr1	209833586	209833706	Xenopus_Target750	aaaaattgcactacaaatgcattttgcgatttttttgccattttgcgaatttttttgccGTATCACAAATTTTATGTCGAAGTGAAACGGggtagattcgctcatcactagtgatgggtg
Chr1	209875897	209876017	Xenopus_Target3261Xenopus_Target3262Xenopus_Target3263	TAGtcccgggcgtcaaaagaatagtcgcgggtgtcaaaataaatagtcgcgggtgtcaaaagaaaagtcgcgcgtcaaaatgaatagtcgcgggtgtcaaaatgaatagtcgcgggcgtc
Chr1	209918108	209918228	Xenopus_Target1168	actcatttttttgtcgcctgtgtcttttttgtcgcccgcatttattttttgtcattgcggctaattttttgtcgcccgtgtgtTTTTTGCCATGACCACACCCATTTGGATGTTATTTTT
Chr1	210061625	210061745	Xenopus_Target030	TATACATAACTAACCCTTTGCGTGCCACAAATGAGAACAACTTTTTCACGTCATATTCGGGGTCAGTTGCCCTTTATTCAGGTGTTTCCCCTTCCCTCCATCTGTTCTTCCATTGCCTTT
Chr1	210816134	210816254	Xenopus_Target3264	caaaaactgcaaaaaaaaaaaggaacgaaaaatggaaaaaagtttgaaaaaaaaaaaccgatAAAAATCCATTAGAACGACGGTCGTAGTGCAAAGGTTTGTAAATGCTTCTATCCCCAT
Chr1	211300911	211301031	Xenopus_Target031	acaaattgcaAGAAAAACCACCTTCAAGCTTTTATTTTGCATGACTTGGCTCTTACTCGCCACATACAACTGTTCATTTGTGCCCCCGGATGAGTTTAGAATAAAGCTTCTCCCATACAC
Chr1	211303367	211303487	Xenopus_Target3265	attatttgttttcctcttcAGCCTCTTCTTTAGCTTTCCAAACGGGGTCACTGCCCCCGGCAgtcaataaactattgctctgtgaggctacaattctattgttatttttattgtttaact
Chr1	211303544	211303664	Xenopus_Target2497	ttgctaggttaaattggaccatagcaaccaaatagctgctgtaATTCCTCACTGAagcgctgctgaacaaaaatctaattaattcaaaaactgcaaataaaaaatgaagaccaattcaaa
Chr1	211319243	211319363	Xenopus_Target2270	caagtcagaaatctccaaaCAACTgttcttattttgtatttgtgCGTTCAGGAGACACGGGACTTTCCCAATCCGTCAAACTGATGTTTGtgatattatgtatttatattaaggaaatat
Chr1	212272004	212272124	Xenopus_Target2498	TTGGGCAGTACCACTGGGGCAAGGGGGTGAGGGGAACAGATGGTACAGGGGGTACAAACGAGGGGTTTAGAAGGGGAACAGTAGCTATAGGAGCCCAACAGTAGCGACAGGAGCTGAAAG
Chr1	212428917	212429037	Xenopus_Target2271	GAGCACTCTGCACCCCACTCCCCCCATTCCTTCCTCTTCAGAGCTCTCATTCCCTTTCGCCTCTCTCCCCTTCACCCTTTCCCACCCTCCAAcccttctttctctctttctcctcTCATT
Chr1	213012934	213013054	Xenopus_Target3266	CAGAATGTCCCAGACACCTCAAGAACATCAACTGAAGATAAGAACACATACAGAAGGCCGGATCGTGAAGATGTGCAGGATGAAGTTGATAGAGCAAGAAGGGATGAAGTTGATAGAGCA
Chr1	213041460	213041580	Xenopus_Target928	TACTACCTTCTCTGAGTGGATTGAGATTCCTCAAACCATACACTGATCAAAAACAGCCGGTTTCATGTATTCTTCCCTGTTCCCAGGGAGTTCATTCCATCCATTCTTCCCTCTCTGTTG
Chr1	213089145	213089265	Xenopus_Target1424	AAGTGAATCCCGCTCCCTTCCCAGCTCCCCTTCTCACACTGTTATTAACCCTTCTCACGGTGTTATTAACCCTTCTCACACTGTTATTAACCCTTCTCACACTGTTATTAACCCATCTCT
Chr1	213679013	213679133	Xenopus_Target032	ATTtttgcaataattaaaaaaatgaaaagaatagaATGAGTTAAAATGTACAGACCTGCGTCCCTGATAGCTTGTTCCATGCAGTTAAGGAGTTGGGTCGAGTGCTGCAGCCTGTGGGTC
Chr1	213682580	213682700	Xenopus_Target3267	CCATAAAGATACTGTAGTTATTGGGTCTGGGCCTCATACCCAGTGATGTGATACCGACGGTCTCGCTGGGTTCTTCCCTCCGGGCTCTGGTACCGGCTTCTCTTCTCCCTGtagataata
Chr1	213686743	213686863	Xenopus_Target3268	agtggAGAAAATGCAAGAAATACCCAAATGTTCAACCCCCAGCTGATTCCAAGCTGCCGGATACTCTAACCCTATAACTATAACCCTATAACCATATAACTATAACCCTATAACTATAAC
Chr1	213687198	213687318	Xenopus_Target3269	GGGCATCTGGCCACATCTCGTGGGTAGACGATGTTTTTTTGCAAACTTTCCGACTTCCGAACTAgtttaaaacatgttttatatatatacagtatataatagccCAGATACATAGTAGGG
Chr1	213687813	213687933	Xenopus_Target929	gaaaaagtcatgacaCAGACTTTTCCTATTGGATCTTTTTTAGCAAATGTTTTTCATTCGAGGAAAAAAGTTTAGTTGagcttgaaaattaaaaaaaaacaaaaaacttaattCCACAAA
Chr1	213720802	213720922	Xenopus_Target3270	CAAATTGCGTTgccaaaacgcggaaattcgccacaaatccgtTCCTGGTGattaatttcgcccatcactaatgcccactggagcacttcctgtttgggaaaaataaagaggattcatgga
Chr1	214670569	214670689	Xenopus_Target2499Xenopus_Target033	GAGTGTGTAACACGGGGTGATGTGAGTGTGTAACACGGAGTGATGTGAGTGTGTAACACGGAGTGATGTGAGTGTGTAACACGGAGTAACAGAAGAGGAAGGGGGTAAATGAACCCATgt
Chr10	1104	1224	Xenopus_Target1913	GCAAACATCCATAACACccatgagcccctccctttggtaccaaggtaccagacttttcgcctttacctataaccctgtatGCCCAACACTAACTCTTGAAGTCTGAAcaccaacttccaa
Chr10	1608	1728	Xenopus_Target1508	caagaccaacttctaaccccaagtttcaacaccagcTTCAAACCCCAAGCTTACACTCGCAAACATCCATAACACccatgagcccctccctttggtaccaaggtaccaaacttttcgcct
Chr10	3101	3221	Xenopus_Target1510Xenopus_Target2313	TTCAGGTTTTCTTTTTTCTAGGGATTGTTCCTCAGGAAGAATAAACATTATGAGTGTACGTGGCCTCAATACTAAAAAATTGATCGACAGAAAAtagaacaaaaattttaaatatgtttc
Chr10	5447	5567	Xenopus_Target2638Xenopus_Target231	ACTTGAGACTTGCTGCTGACTTGTTGAGTCGTGTAGCAAACTTGGCCTGGCTCCCGGGTAGCGCCTTGATCTGGTTCTTGCACTGAAAGAGAATCTGTGTCCTGTTTGGAGTGCTGCTGG
Chr10	5681	5801	Xenopus_Target3498	gctatggctgctgcagcttccTTCTCTATGTGGAGTTTCTCTAAAAATGGTTCTAGGCGACCACTTTCTATTTTCCGCTCTGCTTCCTTGCGTTCTACCTCTACCTTCCTCTCTATTTCC
Chr10	5801	5921	Xenopus_Target3499	CTTTCTGCTTCCTGGCCCGCTCTTTCTGCTTCCTGGCGCACTCTTTCTGCTTCCAGGCGTGCCCATTCCACTTTTGCCTTCATCTCCTTTTCTGCAAAGGAGGCAAGGGCCTTGGCTGCT
Chr10	6970	7090	Xenopus_Target232Xenopus_Target979	TCCACAACACACTGTGCAACCTGCATTTTGTGACTGCAGCAGTAAGAGTCCCCCAGCACGTCATGACACTCATTGTTGCACAAGCATTACAGTGTACAGTGTGTAAATACAATGAGAAGT
Chr10	7702	7822	Xenopus_Target980	AACAGTAGGCATGTATATATATGATGATCTGAACACTTACTGCGCAATATCAGTATACCGGTATGCGGACAAGTATACCCTGTGACCAGACTAAGCAAGTATTCTGTTACCAAACAAGTG
Chr10	8761	8881	Xenopus_Target3501	aggattcagccccacagaactcACAGCACAGTgtttggcactgatacacagggCACCTCGGGTACAGGCACTGCCATACCCCAcacaggattcagccccacagaactcACAGCACAGCCA
Chr10	9678	9798	Xenopus_Target3503	TTAGAGACACAGTTTGCAGTTTCCATCCCAGAGTCACGGGGGGGGGCAGCCAGAGGCCGCGGTACAAGATTCCATgggggcagaggcagacaggGCACCCACAGTACCAGAGGTAGCAGG
Chr10	9780	9900	Xenopus_Target781	AGTACCAGAGGTAGCAGGCTTACCTGGAGGGCCCCCCTGAGTAGCAGGAACAGGAGCCGGGCCTTCAGGAGCCAGTAATACAGGGAAATCCTCCTCTGAAAAACAAAGGATGAGGTTTGT
Chr10	9865	9985	Xenopus_Target2639	AAATCCTCCTCTGAAAAACAAAGGATGAGGTTTGTTTGGCTTTTATACTTTTTCTTGCGCCTTTAACTTTCTCCTTAGGATCAATGCCCCCAATCTCATCCGCTGAGAAAACCAACTTCT
Chr10	10235	10355	Xenopus_Target2628	GAGGGATTGGGTCCCAGGGAGACACTGTACCTGGAGGAGGGTGCTGCACTCTCATCACCGGATGGCACCGATATGGAGCGGTGTTTCATTTTCAGCAGGTCCTTGTCCCTctgcctcctc
Chr10	10543	10663	Xenopus_Target1195	GGCTTTAAGGGACTCACTCTCAGCCTTTTTCTTCTGGTAAGCCCTAATAAAGGCAGCCGTGTTTACCCAGTGCAGGTAAATCCATAGTAACATCATCTGCTGGGCCATAAAGTTGTTTTT
Chr10	10966	11086	Xenopus_Target3476	gggggtttttttggagccttggcggggttgtactagccaaagttttttccccctAGTGCGCCTGTTCTACTGCAtactgggtaatgtagtttttatcTAACAATAAACCTACAgttagga
Chr10	9134450	9134570	Xenopus_Target1922	tggcctcacagaggTACAGTTATTTGGctgctttataaaaaataaacaatgaagatgtcggggtcagtgacccctatttaaaagctgaaaagataaCGAGGAGttaggcaaataaatcaa
Chr10	12019858	12019978	Xenopus_Target2629	GAAAGGTAGTGTCAGAAAGGAATTTCACCCATTATTGCAACCGACATGGGAAAGAAACCGAGAAAATCTCAgcacacacaaaagaaaaaaatattacagcAGCAAAacgagagaggaaaa
Chr10	16064473	16064593	Xenopus_Target3477	AGATGgatggaaaaaaacattaaaaatctgAGATGGATGGAGGAAGATGTTACAAAGCCGAGATGGATGGAGTAGCAATATCATAAAGGTCTTTGTGGATGGAGTATATAATTTTTTATG
Chr10	17204563	17204683	Xenopus_Target3478	tttgtatgtatagttttttacttttgttaCCTACTGACACTTTTCCTTTTATTAAAtcgaggtcactgaccccaacatccaaatttctattcatattccagtctttcattcaaaacactg
Chr10	17784383	17784503	Xenopus_Target1335	GTTCTCTCTGTCCCATTCCCTTCTGTTATTTACACTTTCCATTCACTTTTCTCATCTCGTTCATTTTGTTGTTGTGCTTTACCCCCCGCCTCTCATGTCTCTATACTCCCTCTTGTATTT
Chr10	17976993	17977113	Xenopus_Target1196	agctttcaaatgtgggtcaatGAACCTGGCAGTCAAAAACAAAAGCCAAAATTGCACCGTGAGGctagaattttattgttattgttattttttattacttatctttctattcgccccctc
Chr10	18179400	18179520	Xenopus_Target777	ACCCAACCCTCTATGCTCACTGTGTGTCTTCTTGCATTCCTAGAAAATCTCTTGCAGCGCATATTTACATGTGCAGGAGAATTACTTTCAATgcaatatctatatacatatgtTTCAAGC
Chr10	18796235	18796355	Xenopus_Target3479	TTGTAATGAGTGCAATTTGAAACATTTCTTAGaactatattttctttcattaagcaacgtgttattgtttttttctaatgTGTCATATTTTAGATTCTGTTTAATGATAAAGCCAAGCTC
Chr10	19719776	19719896	Xenopus_Target3480	AAAgagcagtagtagtggggatgCAACCAAGTGGTTTCTCTGCGAGGGAtgaaggagtcgaccaggaacgtacagacacacaagagaagagatgtagtgaggaacagaggaatgtagggc
Chr10	20302859	20302979	Xenopus_Target224	AGTCATGTCACGCTTCACTGGGTAACAAAATGAAAGAAGGCAAAATTCAGGTGACATCCGCCAGTGTATAGTAGAAGAGGTAAACACAAACTGTGGCTTTTAGTTGCATGGAAATAAATC
Chr10	20645959	20646079	Xenopus_Target977Xenopus_Target3482	CCAAAGAAGGAGTCACGCAATGACGTCAGAGCGCGCGAAGGAGAGGGACTGCGGTGGAACGCAAGATGGAGCGCATGGGAGCGaacagggggagagagagaccggGAGGACTATGTAAGG
Chr10	21502915	21503035	Xenopus_Target3483	TTTCTCCCTGCTCAAATCCGCGCTGTGCtgcatataacatttttttttgagtaATTTCGGTTAGTTTACATTTCAGTTTAACTTGTGCTTGTACTAAAGCTCGGTGGGTTTCTGGTGAGG
Chr10	21724259	21724379	Xenopus_Target1509	ACCAGCATGGACGAAGAAAATGTCACAAACAAAGAGAAAGAGGAGGAACAACTTGTTCCGAAAACAGGAGCCGTGTCGGTTGTGTGGAAATACTTCGGCTTTAAAAAATCTGACGTTGAG
Chr10	21837942	21838062	Xenopus_Target2311	AACTGAACCTTCCACAAATACTTAATCCAACAACCTGTATACTTGGCCTCTTAGACTCGCTGGTACACAGAAGGAACTCTAAATTACTAATGAGACTGCtattattttatgcaaaaaaaa
Chr10	21994106	21994226	Xenopus_Target1197	TATAAAATTATTTCATTGAAAAGTTTCAACACTTACAAAATTATATTGTTTATTAACTCGTGCTGGTATTAACAGGAAGAATTATGTACGCATGTAtgagagtacaggtatggcatccct
Chr10	22079753	22079873	Xenopus_Target2631	GTAGTTAAAACAATAGAACTGTTGGCAGTGGAAGGGTTAGAATAATGTTAAACCATTACGGTTTCAAGAAATGGAAAAAGATTATGTATCAACCAGTGTGGTTAAATACAGACATAAGGA
Chr10	22484559	22484679	Xenopus_Target225	CTGTTGGTTTTTTAATAACAGTTTTGCTAAATTGAGGATTAAAGAACAATTTTAGGGACGCATTAATTACTGGAGACAGCAAAGTAACTATAAACATACTAATATAATTTGCAAATAACC
Chr10	22827261	22827381	Xenopus_Target3485	TATTATTTAATAactattttaatacatatttttactattatattactattactattacgtAAAAGATTTTCTCATTTTCACAGTAACACCTGGTTCATATCCAGCTACTTTCAATAATCT
Chr10	23511162	23511282	Xenopus_Target2632	CACactaggggcttatttactaaaattctttttctggccttaaaagtcatataaactcgacatggtaaaAAATTCAATCTAtacttgatcattgttgtatttataaaatgtcacaataat
Chr10	24062116	24062236	Xenopus_Target779	caggcaagaataaaaacgatgcaataaaaaaaaaaattacaaatttacatagattctacgtcctgtggcacttaaagggttaaacactaaatatggattcatgcagtttatttactatca
Chr10	24424416	24424536	Xenopus_Target1914	gcatatttatatattaatacatttactGGTATATTTTAATCATTCGCTATTTAATTTCGATAAGCATaagcagtaacattaaaaataGACCAATATTAGGACAGATCCTGTTATGATCTG
Chr10	24427769	24427889	Xenopus_Target1915	cagtatataatttaattgccTCATTATCTTGAAATTCTTCCTGCCAACATGACCTCCCGTTATATGATCTCAAAAATTGTTCCCAAATATCTAAATCCTCTTTTATATCGGTTGTAATTC
Chr10	24735314	24735434	Xenopus_Target3486	TTTAAGAATAAAGAGGACAAGGAAATGCGAAAACTAGGCCTCACCAGTGATGATTTACCGATATTAAGGGTATTAGAAGCACTACAGTATGAAAACGAAGTTGAGGTGAGAGGGGTATCA
Chr10	26656327	26656447	Xenopus_Target3487	TAAGTTAAAGGAGAAAAGATGGGCGGAAAGGGAGATTACAaaggagaattaaaaaaaacgTGAAAGGagaatagaagtaaaaaaaagaaagagtaaGACAACATGAAAGTAGGCAGAAAA
Chr10	28210285	28210405	Xenopus_Target3488	AAAACATATAAAGAAGGGAAGAAAGAAAACTGgtaaaacaaagaagaaaaaaatataacgtAAGGTACCAACACAGTCTAAAAGGCCCGTGGGTAATTCTACAaaaccatacctgtattt
Chr10	29381980	29382100	Xenopus_Target3489	tatatatttttatctctatatttttttttcctttccctttttgtttgtttgacgGCTCGTTAATCTCATATATCACGATACATATGCATTTCATTATTAAGTATATTAATGATATCAGGA
Chr10	30717909	30718029	Xenopus_Target1198	gtgtaaaaagttgtgtaaaataaatggcaaatttatcacgGTGTGTTTTATTATATGCCGTTTGAACGCCAGATTTGACAACAGTATTTCCAGGTGGAAGTCACTCTTAGAAAAAAACAG
Chr10	32175781	32175901	Xenopus_Target227	tattgattttatcctttatatttttgatgttactgtttccTATCCTATTAAAAGCTTCGTACAACAGAAGATGGCATTAACATGCCACAACAATATCCCCCATGAGAACGCTCTTCTGTT
Chr10	32255498	32255618	Xenopus_Target1917	TTTCTTGTCAAGCATAAAGCATCGCTCTTTTCggagctctccttctctctttgaCGACGGCCAAAGAGAAGACGCAGAGTCATAttagagatagaaaaaaaaaggtttatttactcCTTA
Chr10	32585815	32585935	Xenopus_Target1511	gTTTACAAATCAACTAATAAAAAATCTGTTACCAGATAATATTTGTTTGGTTTGTTACCGAACAATAAAGTGAATAAACCATTTATTTATGTGTAAGTGTATTGAATCTAAAATACTTTG
Chr10	32780627	32780747	Xenopus_Target2633	tgggtttttagcaagtgagggaatactgggttactaaaagctgatccagggactgttccGGTTGCCATcttggaaggaatttttccctaaACAAAGGCTTCagaatataggtataggatc
Chr10	32992363	32992483	Xenopus_Target3490	ttatttgcattatttaactcgcgatgagcgtttttcttgctttattttccGCATGTGCGTTCATTCCCAATgcacgcgatatatttcgccacttgctatattagcgcacgatttaatgca
Chr10	33263297	33263417	Xenopus_Target2634	ACTGgtcttcttttcattttctgaCTCTTTCTCTTCACTCCTTCTTCTTTTAATGATCGGATTCTGATCTTTTTGTCCAGTTTTGCAGCTTTCTTGATGGTTTGCTGCTTCTCTCGTATC
Chr10	34056317	34056437	Xenopus_Target3491	ctatttttttttttgtcgcccatggttttttgctgtgaccgcacccaatttgacccgcgacaaaaaaaatcagcgcaacaaatttttcagcaagtttcgcaaaacaattcgtcactggcg
Chr10	35541148	35541268	Xenopus_Target3492	AACAAGTAGTTATAGGAGATGTTTCTCATATCTAGGTCTGTCTTTTATTCATTCATTCGGTTACTCCATGTGtcacatttatattaaatgatGGGTAAGTGGTTGGTGCATATAACAAAC
Chr10	36213650	36213770	Xenopus_Target2635	GTTCTAACATCCTAATTAGCTTTAAAGGAGGTGTTAATAGCATTGTTGCATTTTATACGTCCACaaaattgcttttttattatattgtgGTCTTGTTTGCTTTGCATTTGGTCAACTTTT
Chr10	36242655	36242775	Xenopus_Target3493	aaaatggAAGAGGAAAGGAAAGAAGTAGAGAAATTATAGAAAGGATAAAAGAAACAAACGAACAGAAGACAAAAAGGAAACAGAGAAAAAGATGCAATGTGAAGACAAGTGGGTAGAATA
Chr10	38806781	38806901	Xenopus_Target1918	TCtgcctttgtcttctctttctgcttctcatattttcttttctttttgaacTGACAGCGAGTTACTTTACTTTTGTTCCACGCAGTTACAATTATCACTGTATATTCATGTTTCTGTTTG
Chr10	38955094	38955214	Xenopus_Target1919	AATTAGGGAAAAAGGTGACTAAAGgaaaatttaatttgtattataaatatatataaaccggTCTCTCATAGTTACCTTAGGGAAATAAGAGTTAATTAGGGGAATTGTTAGCTATGAAAA
Chr10	39383930	39384050	Xenopus_Target228	GAGAAATGGAAGATAAGTAAGGGAGGGAGGAAATGCGAGGGGGGCAGAGGAAAAGGGACGAAGATTGTAAAACATTCATGAGGAAGGGTGGAAAAGTATGAAGAAGCAAGGGTGAGAGCA
Chr10	40230483	40230603	Xenopus_Target3494	AAGGAgggagttatttaaaaaaagaatgaagaagagataaaaagaaaggaaggagaaGCGGCTCAAGCTTAAAGAGGATCATATTAATGGAAAAAGAACAAGTGAGAAGAGACAGAAGAG
Chr10	43029101	43029221	Xenopus_Target3495Xenopus_Target229Xenopus_Target230Xenopus_Target2314	CAGTCACAATATCCCCGTATCCAACATACCATCACAATATCCCCGTATCCAACATACCATCACAATATCCCCGTATCCAACATACCATCACAATATCCCCGTATCCAACATACCATCACA
Chr10	44682724	44682844	Xenopus_Target3496	TGTGACATACTGTCTGCGTTATATACAGTCCCATCATCACGTGTGACATACTGTCTGCGTTATATACAGTCCCATCATCACATGTGACATACTGTCTGCCTGCACTATACATAATCTCCT
Chr10	48066114	48066234	Xenopus_Target978	TAAAGTTTCGACTCCTCTGGGTGGAACCAAAACCTACAAAGAAGAAAGAAGAGTGTGTCGGCACTAGATATGTATTTAGGGAACCCACAAAACAACCCCAATATCCCTGTGCAGCTGAAC
Chr10	49862406	49862526	Xenopus_Target780	atcacagaaaatgtaatataagcaccaaaataagtgtgtgtgtacacgtGGCAAATTGCGTGTTGTTTGCGtgtgtgtgagtgctgtgaatgtgtgaaaccccccaacaagcatgtgtgt
Chr2	1005751	1005871	Xenopus_Target1924	CAGATATTTCTGACTGATGGAGGGGTTCTCGGATATTTCTGACTGATGGAGGGGGTCTCGGACATTTCTGACTAATGGAGGGGGTCTCGGACATTTCTGATTAATGGGGGGGTCTCGAAT
Chr2	1820102	1820222	Xenopus_Target1956	CCTATAGTGACCCATACCAACCCATACCAACCCATACCGACCCATAGTGACCCAtaccgacccatactgacccataccGACCCATAGTGACCCATACCGACCCATACCGACCCATAGTGA
Chr2	4794279	4794399	Xenopus_Target3613	ttgatttcaataaacatataaaatagaAGGAGAACTTTGATGATTTTATTAGCAGGACCGAGTTGGCAATAAAATGTGACTGAAATTTCATttcaaagctaaataactaagaGAAATTAT
Chr2	5961746	5961866	Xenopus_Target1001	CCTCCTCAGTAACAGTTGGAAGAAACTATATCAAGTAAACaacataaatacaggtatcggatacattatctggaaacctgttatccagaaattttaaTGAATTAcatcttttaaaaatga
Chr2	6034708	6034828	Xenopus_Target3623	TTGCCTTgaacctagtgatgagcgaatctgtcccgttttgcttcgccataaaatttgcgaaatagcaaaacgcatttgtcgcattttttttgttgcccgcgacttttttgtcacccgcat
Chr2	6586537	6586657	Xenopus_Target3635Xenopus_Target3636	ctatgctaatgcagaaagtagaaggtgctgagcattgctagccggctagcctagctagcctgtgcgaacctctgcgaacctctctccctatgctaatgcaggggcagcagaaagtagagg
Chr2	7231068	7231188	Xenopus_Target1976	GTGTTTCATCTCTTTATCCTGCTCTCCCTGCAATGCATCACCGCCGATCGGCTTGTCCGTTTTAGACCCAATATTCTACTTTATTCAGTTTCCTCAATATCTGACTCCCTTGTGCGTAAT
Chr2	7432217	7432337	Xenopus_Target2701	GTTTCAGACTTTCTCTTTTCTCTTCCTTCTCTCCTTTAATTCCCCCTGACTTTTTCACGTCTGCTCTTCCACTCTTCCCCTTCTAGGCTCATCCCATCTGTTCAACTTTTCTTCCTCCAT
Chr2	7432387	7432507	Xenopus_Target1004	CCATTTCCTACTTCTCTTCCATCCAGGCACCACCATGGGCAAGTTATACACTGTGGCCGCCTTTCTGTTACTCCTGCTCTTGCTGGGTATGTAATGATTATATCCGGTGCATTTAGCCAT
Chr2	8593881	8594001	Xenopus_Target2705	TGTGGGTGGAATGGGGAGGGAGTAAGTGGTGAACTGTTCATGGTCAATTCAACAAAACCGTTAGTTTTGTATTGTTAGTATAAGAATTGTATTATGTTTTGTTTCTTattgtaagcattt
Chr2	8695162	8695282	Xenopus_Target3661	TTAAATTTAACTTGCAGGATGCCTGAGATGGTAGAAGGTAGGTTAACTGATAGGGCCTCGGTTTTGTTGAGATTGATCTTGTAGCCTGAAAGAGTACTATATTCGTTTAAAGTTTTGTGC
Chr2	9965325	9965445	Xenopus_Target1555	atacagTTTTTCTAAATGTCTCTAAAAAAGGCATTACATGTGAGACTGGCAATCATGCGAGACAAGAATTTCTCTTCTCAGGTTTTTTCCAGTAAATGTGAGAATATCTCGTACCATTTC
Chr2	10592706	10592826	Xenopus_Target3514Xenopus_Target783	CAAGATCTGGCACAAGTTCCCAAAGGGGTGGGACGTATAATGAGTGGCCCGTACGGGGATCGAACCCGCGACCTTGGCGTTATTAGCACCACGCTCTAACCAACTGAGCTAACCGGCCGG
Chr2	10592811	10592931	Xenopus_Target1336	GAGCTAACCGGCCGGAAAGCCTGTTGCCGGCACCCGGACGGCGGGTAGGATGGCTACCGCGGCAGGGGTAAGGCGCGTGGGGAGAAGGGCTCCGGCAGCAGGGaacaccccctttttttt
Chr2	10594038	10594158	Xenopus_Target2315Xenopus_Target982Xenopus_Target3515	CCAGCCTCCCCGTCGGGGAATCGAACCCCGGTCTCCCGCGTGACAGGCGGGGATACTCACCACTATACTAACGAGGAACCCTGCGGTGCTGCCTCGCTTGCCGTTCCAGGCTGGATCGGA
Chr2	10594191	10594311	Xenopus_Target3516Xenopus_Target3517	GTCCAGCGCGGGGTCAAGTCCTTTCTGCAGGTTTTCCCGACCTTGTCAGAGCCTTTAACCAATGAATGCTATGCCGGGCGCTGGCAACTATGTCCAACCCCTTTTTCCTGCTCCCGCCAG
Chr2	12943157	12943277	Xenopus_Target787	TTAATAAATCAGTAGAATAACAGGTCAGTGATTTCTGGCAGTTCATATGTGGCGGTTGCGGTGGCGCGGGACGCAATAATGCAATATTGTACAAACAAAATTCGGACATGGCAGAGGATT
Chr2	14432245	14432365	Xenopus_Target1216	TTAAGAAATGGTTAATATTTGAGCTAACCCTTGTTCTTTTATTTGGTGGTAATCAATACGGGTGATTTGAGACAACAGGATGAAATAACAGACAATATGAGGAATTAACGGGACATTCTG
Chr2	14468970	14469090	Xenopus_Target1521	ATAACCGTTCTTGTTCTCTAATGTccttatttatattctattatcTCAAACGTGCAGCGTGCAACTCCGTATCCCTTTCCAATCAGCCGCAGCAGAATGTCTCCGTATAATTAGCTGGAA
Chr2	15037306	15037426	Xenopus_Target2323	aaagttataaattataaatagaaaaatattagcacctgcaaaaaaaaaaatgtagtttcgTCCATGAAAACATTTCTTAAATGAAGTAAATTCATTTTGAGTTGAAGGTCTCCAATTGGc
Chr2	15876099	15876219	Xenopus_Target256	gttatttaatggttatgttTGCGGCGCATAcgtttttacatttgaaaacaaATTCTAACGATGCCAAACTCTTTACTAGAGACCCAGAGGAAAcacttgaaaaaaagaaaaaaagaaaaa
Chr2	16415736	16415856	Xenopus_Target259	AGCGAAGAAGATAAGcacttttcattaaaaaaaagcaaacaaacaagGAAAATGTACTCGTCCGTGTAtttatatttgaataaaatagCAAGGGCAAAGAGGATGACGAATGACAGGTGC
Chr2	16798682	16798802	Xenopus_Target1527	GCAAAGAAACATAGAAAGGCCCCCATTGCAAGAAACAATGTAAAACCTACCATGTCGGCGATGAATGTTAGAAGAAGGCATGCTACTACCAGTCAATGGGGATTGGGGGGGATTAGAATT
Chr2	17764987	17765107	Xenopus_Target795	tttccttccttccttccttccttccatatTACCGTTTCTTTTCTTCCATCCTTCATTCGTTCGTTCGTTTGTTCCTTCCTTATTACCGtttcttttcttccttccttcgCTCCTTCCTTC
Chr2	17843049	17843169	Xenopus_Target262	actggggtcagtgaccccccatttgaaagctggaaagagtaaataaaggcaaataagtCGAAAACTATGAAACGTagaaagtgaagaccaattgaaaagttgctaagattaggccattct
Chr2	18081782	18081902	Xenopus_Target264Xenopus_Target265	cttttgctaTTATcgtgaattttttcacagtttctcaTCATTTGACACGCAAGACACGCGTAATTTTCcgcttttttgtgaattttttgccatttcatgaaatTTTTCACTTTCACGTCA
Chr2	18531730	18531850	Xenopus_Target3594	CAGACACTTGTTACAGGTAAACGATGACTGATATACCAACCGTAACACAGTTTTAAACGTGTTGTTGATATatgcttctttttcttttattgtctgtttttctatgttttaaaacaaatc
Chr2	19614802	19614922	Xenopus_Target1957	tgcaacattttccatattttgtgattttttcgtatttcatgattttttgccattttgcgttttttttcactgtttttcatAAATTTTTCGGAGAAGCAATATGAGACAGATCTGCTAATC
Chr2	19718823	19718943	Xenopus_Target267	TTATGCATCGTTATTAAATCCCCTGGTTTTACACATTGCAATTAGTTATTAAAATGGCGGAGtaccatttattaaaattctcatttttgttctttttgaaaccacaactaaactcttaTC
Chr2	19847892	19848012	Xenopus_Target268	ttttttttgatgagcgactatttattttgacgttgcgactattttttttttgacaagcgactatttattttgacgatgtgactattctttgacgccgtggctattctttgatgctgcaac
Chr2	19854602	19854722	Xenopus_Target269	gggggaagcgctTGAAGCCCTTCCCCAGGACACTTTATTATTTTTGTACGGACTTCACGCAGAGGCGGGATAATATTTTTCTACAGTTTTTCAATACTTAACCTGATTACACTTCTACCT
Chr2	20023975	20024095	Xenopus_Target270	TATTTAATGCCCCCTTAAGTGCCCTTTCCTTCCTGACATTTCTGTATTTGTTGAAAGCGTGTTTCCAACCTAAatgaaatgaatttaaaaaaaagttatccaAAATGAAGTTAAAAATAT
Chr2	20139678	20139798	Xenopus_Target1532	AGAGTAATGGGAGAAGATGATGATGGTGGGGATAAGAGATGGAGTGGGTCAGTTTAACCGTTTTAagaataggcttgacacaggtttgtttgcataaaaactgAAGCTACGGAAGGAACc
Chr2	20339303	20339423	Xenopus_Target3595	AGTTTCTATAGTTACTGCTCTAATAGCTTTTCTTTCGGTGTTATATTTCTTTTGCTCCGTACTTACCCTTACCCATATTAAATCATTTCTAACATACAAGATGTTTATTTTACTAAACAC
Chr2	21157807	21157927	Xenopus_Target1533	AATTAAGCGCTCTTCACTCTTGCCACCCACAACCCACATGGAATCATATGAATGGCACGCGTGCTTAACTCCTACTGCATCTGTTTGGTGTTTATACTGATACCGAGCAGTGAACTTGTT
Chr2	22051805	22051925	Xenopus_Target1534	GAATACACTATTTTTATGGGGTAATTTTGCCTTTCATCTAAAGGGAGAGTAATTGCACGaaagtaaaaattatttatatgcaagttaaatatatttcttaataGCAATTCTTTTATTTTG
Chr2	23705078	23705198	Xenopus_Target2326	TTAATTCAACAAAATCAACGCTGCTCTTAAAATGTCATGCCTCTTTTTTAGTTAATTCGTGAGTTTTTTTGAAGACACGACCAAAGTGCGAGAATGATTGACaccttcactttttatttt
Chr2	24536631	24536751	Xenopus_Target3596	CGTGCATAGCTAGACATAAACTCCCCACCAAATTAATGATGGCTGTAAAACAACAGTGCGCAATGAGATTATTACTGTTATGTACATTCTGTAAATGCTTTGCATAACATATAAAATCAT
Chr2	24669723	24669843	Xenopus_Target2327	AATTGAGTATCAAAGCTTGCTTCAATGATGGCATTATGATTAGATTAGATGACTAGAACGTTTGGTAACATAATGGTACGAATGTGTGgaataaaaaaagtcacattgtGTGTTATAATG
Chr2	24700753	24700873	Xenopus_Target1959	TTCATTGGTTGGTTAAAAATGGcgttattaatttattttatataaaacgtGATAATTACGCCCATTGAAATGAATGGGCTGTGACGATTACGGCGTAAAATTTGCTTACGACGTCGGCGT
Chr2	25007331	25007451	Xenopus_Target2678	gggtccgatacctgtatatcatttgtTTACAAtaatgatgagagaatctgtcccatttcgccggaaaaaaaagatttgcaaaatgaagaaaaaatcacgaaacaacgaaaatgttgtgca
Chr2	25640938	25641058	Xenopus_Target796	aaaaaaaaaaatgtttgcttacccaataaaaaatatatgttgtttAATTTGAAGCTTCCGCTAATGGAAAACTATTGTTACACGGTTCATTCCAAATAACCTTTTGAAATGCCTGTTTCA
Chr2	25647124	25647244	Xenopus_Target797	TtaggaaatgttttattaagCTATGACATGCAAAACCCTATGATACTATTATTACCTcgcatttaatattatatttcacatttctctttttctgcctctttgtgTTGGGCCACAGTATCC
Chr2	26764703	26764823	Xenopus_Target3597	ATGAAACTAATTAAATAATTACTTCAGAGTGTGCCATCCTTCGATGTAACATCAAGAACGCTTGAGGGACACGGACAAATCAAAGGAACAGCTCTAAACGTAGAGTGTCTTAGTCAAGGA
Chr2	26826596	26826716	Xenopus_Target1960	AGTGTTAAGAGACACACTGCGTAATTTGTTATTTATGTCCTAAAAGTACATTGGAAAACGCATGCAGCCACAAACAGTATATAAGAAGGcatttgttgtaaaaaaaaaaaaaaaaaaaaa
Chr2	27267973	27268093	Xenopus_Target3598	AACTAGATACAATTTAATACTTCGCCCAAGATCATGTTAACAGGAAACTCAAAATTACGATTGCACGGATTTAATTTAGATTTCCTATATCCATAAAATGTCTCATTGtctctctttctg
Chr2	27793883	27794003	Xenopus_Target1535	TGCCGCCGTGACGGAGAATTACAGGATAAGCCAATACTTACACAGCCGTACTGCGCACCGTTCGCTTTGCAGCCCCATGAAGCTCATTCCCAGCGGTTCGGCTCCCTGTTAATATCGCTA
Chr2	30031159	30031279	Xenopus_Target2328	gaagGTTCTGAAATAATAGATTCTAATGGTGATACTTTCCCTGGTATAAAGTATGTAGCGTGGTAcatggaaataatttttacagaGATCAGATTAATATTAAATTTGGCCTTAATATAG
Chr2	30310170	30310290	Xenopus_Target272	AGACAAGGTAATATAATGTAAAGTAAATCAAGGGATCATGTGTGAATAAATAGTAACACGACAGGGGTAGGAAAGAACACTGCTAGAGGTAGAGTTAAACATACTGTGAGATTTTATAAA
Chr2	30510551	30510671	Xenopus_Target3600	cataaagctccaaattacaggtcaTCTTCAATAGAATCcacttcaatcaaataattccgtttttaaaaaatgtaattcctttttctctgtaataataaaacagcaccatgcacttgatcc
Chr2	30876976	30877096	Xenopus_Target2679	ACTAAAATCTGTAAATTTGAAGAAGAGTTACCTCCATAAAGAACCATCTCAGACAACCGTAGCTTTCCCCCTTATCTGTTCTCTCCATATGTATAGTGATCATTTAGACTTTCCTCCTTA
Chr2	31214605	31214725	Xenopus_Target3601	AATGTCAGGGCTAAGCTTGGTACCTTTTTTGCGTTTATAAATAACACACTTTACAGCCGTAAGAAATTGTTTGAACATTCTTTttgaaaggaattttttttttgcattgaatgTTATCGT
Chr2	31654559	31654679	Xenopus_Target996	AGCTCACCCCTAATGGCTGCCTTATGAGCTAGCCATAGTGTTTGCACATTGTAGGTCACGCGTTTTCTGCAAAATATTGTTTGATTTTGTCTGTTATTATTTGTTTCGACTCTGTTTTTA
Chr2	31656198	31656318	Xenopus_Target3602	TCAAGTTTTTATACAGGGAAGTAGACCCGCATTTCACATGATTTGGTCCCAATGCAAACGTATTGGTGACTAATTTCACATAGTGATTGTCTGTTCTGCTTCCCATAACTCTAGTGGCCT
Chr2	31656948	31657068	Xenopus_Target2329	TTATAATGAAATGATTAGGTCAATGACGCTCTGGGGGCCATAACAATTTGACTTGATGCGGTCCTTGGTTCAACAGCCCCTATACCCAGTGTTTTAActtgatcttttggccccagagcc
Chr2	31660049	31660169	Xenopus_Target2680	TGTCAAAGCTCTGGTTTTTGCACCGGAAATTCGTGTCTTCTCTTTGCACTGGCGATACGGTTCCCCTTGCCCTCATCAGAGCACAGAAAATGTAAGAGTCAAATATTTTGAATACAGTTT
Chr2	31938036	31938156	Xenopus_Target3603	TCATGATCAGTAAACCGACTGTTTAAACCACACTGTACAATGTGATTAATAGTGATGACGTTACAATGATATTTGTAACCGTAGAAACACAAAAAGGTTCAGGTAACATCTACATTATCA
Chr2	32117134	32117254	Xenopus_Target1536	AGCAGTGATTTTTTTAGCACTTTAATGAAAATTATGAATAAAAGAGGAAACAAAGAACGTGGTTATACCGAATACACTTTTTTAGAAATCTCCTATATTTTCTCCTGAATTTTCAACAGG
Chr2	33382884	33383004	Xenopus_Target1537	TGATTTTGGTAAAAACATGCCAAGTTAAgctaattatttacattttctcaCAATTTACCGAAGGAGAGGAGAGAAAATTTGTGACACTCCATCTGTAGAACTATAACACCCTAAACTCTG
Chr2	33815944	33816064	Xenopus_Target1961	AGTTAATTAAACCCACAGTACTTTCCATTTCCTATAAGCGTCCTCTTTAAGGTCAACCGTTTCGCGCAGCAACTAGTTCATTACGGCACAGCGCCAATAGGAGACCCAGAACGCCATTCT
Chr2	33980834	33980954	Xenopus_Target1962	GGTTTATCTGACATCATTATATAACGCCATATCGGGCGCTATATCATGTTATTGGCCCGATAAACATTGTGCAGGGCTCCTTGCTTGGTGATCTACACCTACAATTTTCAAGTTATTGTt
Chr2	34778007	34778127	Xenopus_Target273	GGGAATCTGCAGCACATTACTACAATGTAAGAATTTCCAAAATGAGTAAAATAATTAACGTATGTTgaaattttcctttaaaaaaatagattttttagtattttttttattataaagcag
Chr2	36595567	36595687	Xenopus_Target274	CTACTTCAACCTCCTACTATTCTTCTGTGCTTATCCATCTCTGCCTCAATTTCACTTCGCCTTTTCCATGCCCTACAATCCCTGGCACTATTAGTTCTGTCTCTATAAAGTAGGGATGTA
Chr2	36808911	36809031	Xenopus_Target3604	cgctctgttgaaaattttgcgaaactacaggaaaattcacaaaacagcgatAAATCTGCGAAACACATTGTCGCATAATTTTTTTGTCGTGCGCGCCCTATTTTAACCCGAGGTGaattt
Chr2	37154799	37154919	Xenopus_Target2681	TCCATAAAACTTCTattccctatttttttttaaacaaatacttaGTTATAGATATAACGGAACTAAGAGCCATACAAtgttttgcagcattttttttatcttcttgAGAAACTCATGCTG
Chr2	37781890	37782010	Xenopus_Target1963	CAATTTGTAAGCCCAGATATATATTGTCTTAATTAATTGAATCAATTATTTAATTTCCGAGCcttaaaaaaacattctttaaaaTTGTAATAAGCCCTTCCTTATTCATTCTCATTTCCA
Chr2	37817686	37817806	Xenopus_Target2682	aataaaaacaaaaattaagaccaattgcatattttCTTAGAATAGAAtcctctacatcgtactaaaagttaatttaaaggttaatttTAAGTATCAGAGCAGATTCCTCAGACCCTGCAA
Chr2	38150050	38150170	Xenopus_Target2683	CTTTAAATGAATTTAGAAGATCTCACATAATAATAAAGATCTCGCCTATAatcagggccgtatttatatgtGAGGGGGTTGGGTCTTTGTTACGTCACTTATAGAAAACTAATTATTAAG
Chr2	38532387	38532507	Xenopus_Target1538	TGGGGGTTTTTTGGTTGAGATTTTTAGAATCAAAAATAAAGCAGTGACTAAGGAAAAACGTTGAGCACAAGATTAGTTAAATTTTTTCTGCAATCaccttaaaagagaagaaaaggctaa
Chr2	39427303	39427423	Xenopus_Target3605Xenopus_Target2684	gcgacgaaaaagtcgcaaaaaatatacgaaaaagtcgcgacagcaacgaaatcgtcgcaaaatatcgatcattacaaaaaaaaacgcattcggacgcattagAAGCGATCGTGCCTAGTA
Chr2	39472499	39472619	Xenopus_Target3606	CAGTGAATGGGGGAATGTTCATTTGTGGATTACTGTTAGTACTAATAAGTAAAGAAAACGTGTTTCCTTTAAAAATGCTTCAACTGATTTTTTAAGTTGGTTGAAAatacaagaaataaa
Chr2	39508759	39508879	Xenopus_Target2685	ggaTAGGGATATGTAAATATCTGTttgaaacacttttatttttaaaaaaaaaatgctgcgtaaccatttacatttttatagataaAGTCAATTAGAGTTAAGTGCTGACATGAAACTATT
Chr2	39564600	39564720	Xenopus_Target997	GATATTTTTTATGCTCTATATCAACTACAAATTACTTTAGTTCATATTTTTCTCTGTCGTTTAGCTGCATTTTGAAGGTTTCAACCTGCAATCACTCTGGATAAGCAATCAGATAACTTA
Chr2	39600833	39600953	Xenopus_Target3607	AGGGTTTTTGTATTTGGGAGATATAAGACATGTTTAGCTCAATCTCTCAGCTGAAAACcgtcattaaaaatgaaaaaattgtattaataaTTGAAAATGAACTATAAAATATTCTCAATA
Chr2	39825425	39825545	Xenopus_Target275	caaaaaacaaatattcattTATTAAGTTTAAACAAAACTTCACAATCTAAAAGCtgccgaggtcatgtagaagtcaatgggagttgtcctaaacAAATGGCagcaatctttatttcattt
Chr2	39944861	39944981	Xenopus_Target2330	GTATATTCTATTTTGTTCCATCTGTCCAAACTTTCGCCCACTCTGTCCTTCTCCAACCGGTTCCCTTGGTCTAGTCTCTTCTTTTCTCCTTCTTGGCAAATGGATGAAATATCTTCCCAA
Chr2	40317281	40317401	Xenopus_Target3608	AAAAACTATATTAAATTCACAAAATAGCAAATTTGTTTGCATAAAGGCATTCATTTTCGCACCgtgaatattttttccattactgACTTTTTTCAATCCCCCTTATACGTTCACTTGCTG
Chr2	40484723	40484843	Xenopus_Target2686	GATCAATGTTGAATCTCTATGAATAAGTGAAATCATAGACAAATTAAAAGACTCCTTCGTTTCTGAGCTGCATTTTGATTTATTCATTttgattttgatttatttatctTTCCTTAGACT
Chr2	42310363	42310483	Xenopus_Target1539	ACTATGACAATATATTTTCTAGTTTTGACGCGTATTAAATGCAGCAAAGTTTAGCAACGATTAGGTAAGATATTGATATCATTCCTACTTCCAATTTCCAATTTATCATTACATGTTAAC
Chr2	42489077	42489197	Xenopus_Target1540	TACTGACATGCAACTGCACTTGGTTTGAGGAATGAAAGAAGCCTATGCTAGTATATGTCGGGATTTGTTACTagatgaaaaaattagcttcTGTTTTAATGTTATATAGTGAGAAAGTGC
Chr2	42849212	42849332	Xenopus_Target3609	aatacatacaaaccgTAACTATACCCTCATGCATTTTACAGATTCCCAGATTTCACACGGTTGTGATCCTGCTGATTCTGCTTTTCccttattttttttcccctgcattTTGCACCTACG
Chr2	43738290	43738410	Xenopus_Target998	GGCAGACATACAAATAGTCACCAGAGATATCCACCAAGGTACCTTTAGGAACTGCAACCGCCTTACGCTCAGACTGGAAGTAATTAACTTTATCTGGTACAAGAGTGAAGAATAGACGGA
Chr2	43844062	43844182	Xenopus_Target1964	atataaaaaatgaaactcACAATAAACAGCTAGCTAGtaatttatattttcattacacGACAGCTCAGAAACTAGAAGAATCTGTATTTGAAATGAATAATCATTCGCCCTGTAGTTTTA
Chr2	44294102	44294222	Xenopus_Target798	CTTGACAATTAGCTCTTTACGTTTAACATTGTATTTGTGTTTGTATTGTTTGCTCTGCGCTGCGTACAttattagcactttataaataaacatatacatactgtacatacagttgCAGTT
Chr2	44744427	44744547	Xenopus_Target3611	CATCCTTTTCGTAGATTTTCGTTTCACTATTTTCCTTATTATATGTTGAATAAACATCGAGCTGTTTTCACTTTCCAAATAATTTTAGTTAAAAGCAACAAATTGTGTCTTATTTTGTTG
Chr2	45170862	45170982	Xenopus_Target1542	ATCTTGTCTCATATTCAGAGATATTTACAGGACACACATTTGGCTCACAGCAGCAGACGtctgcagctaaaaaaaaataaaaatgtttgctttatttattccAGAATTCCAGGTACAGTA
Chr2	47230064	47230184	Xenopus_Target999	GATAGGGAATGTGATATGAACAGAACCTAAACCTTCAAAGAGAATAAAGCTCATGTGCCGGTACATGAAAGAGATGCAAAACATGAAAGTGTTACACGGAGGAATAGAGATGCACCGTTC
Chr2	47378268	47378388	Xenopus_Target1543	aaAGATTGAAAGTATCATTTCATTTCATGGACTCTTTGATTTTGATATTTAGATTAgcgtttttacactgcttttCGGATCAGTATGGGTGATATCTGTtgaaaacattacatttaatga
Chr2	47616844	47616964	Xenopus_Target3612	CCTCTCTTTCTATGGAACAGTCTGATAACtcctttgcaaactgcagaaTTTGCATGGCGATGGCTtgtttttccttatttctttttcttacCATCTGTTTTATAACATAGAGCGTGATTA
Chr2	48253023	48253143	Xenopus_Target3614	AATGTCTGAAACAAAAGAGgtggaaaaaaaagtaaagtagAGGGGACAGAGAAGAAGGCGTGGGAAGGGAGGACAGGACGATGAGAATAGGAACCTTAATGTTGTACTGATACAGAGTTA
Chr2	49695908	49696028	Xenopus_Target1544	TAACAGGTAGCTTGTTACTGGGGAGGTAGAACTGCAATGGAAGTAATGAAGGAATTGGCGGCAAAGAGGTAGCTTCTAAAGTCTCTGGTGTAATGTAGCAGATTATTGAGTTGAATAAAT
Chr2	49816479	49816599	Xenopus_Target1965	taaacatattaaatacatttagtTAGACTGCAGCCtccatgttgtttttttattatacgTTGCATGTATTTTCTATTCTATCAAGTCAGTCTTTTGTTCAGTATCCTACAATCTCAGCTT
Chr2	50126956	50127076	Xenopus_Target3616	ttatatttgaacattaaatacaACAACCTTGcccagtttttttaaattataatcaTGCGCAGCGCTTATTTGTTTTCTGTTGAATCTCTCAATACAATATTCAGCCTTTCCATTTTCTGC
Chr2	50233332	50233452	Xenopus_Target276Xenopus_Target277	gagaaattacattttttttactttttttccatttttttttcatttgtgcttttatcGAAAGGcggttttaataaatcacttgtgGTTTTAGAGGAAATGAGCtaagttgtggtttcaaaa
Chr2	53866232	53866352	Xenopus_Target2688	CTGTGTGCGATTGTTGTCACATAACattgaaaaaattaaatatactgAGAAATAGAAACGGAAGACTTTTATTTTGAAGTCAAACAAAATACCATTTCACGTTGATGGACACCTTTATTT
Chr2	54080834	54080954	Xenopus_Target2689	CTCTGTCTGTCTTAGCAAATACAGAAAATGTATGCTCTATAGCAACTTCTTCATTAGCGATTTAATTAGAAGATTTTCTGCTCTAAAAGCCTTTCAAACACTTTTACCCACTCATGTTTG
Chr2	54280107	54280227	Xenopus_Target1545	GGGAAAGTAATGATAAGTGAGaggtaaataaaagagaaaaaattcAAATAGTGGCAAACGTAGATGAACCAAGCAAAAGTAAAAAAGCAGAAAGATACAGGAAAAAATAACAAGAAAGAG
Chr2	54352562	54352682	Xenopus_Target1966	AAGATAAGACTTAGTTTGAGGCAATAAAAGACAGGATTGGGTGTAGCACAAGTGAAAGCGAGTCAGGAATAGTCACATGGCAGGAGGTACAGGGTTACACATCACTTGAGAGAGAAAGGA
Chr2	54910684	54910804	Xenopus_Target3617	CtctcattattatttttagtatGACCTGGTTTCtccaaaatattctttttttccattCGTTCTCTTGTTTACATTTGAGCTTCATACCAGATtggcttttctgtttttttccataTACTT
Chr2	56533871	56533991	Xenopus_Target1967	tgTGTGCCAGTCCCTAAGCTTAGGTCAGTGAcatcagcacagagcatgtgcagtgaatcggcAGAAAACAAGATGGGAGCGACTAGAGATATAAttggcacagatcttcactgctaaagg
Chr2	56915735	56915855	Xenopus_Target3618	ataatgtacccctgctttAAAATATGAGGAGCTTCATAACCTCTATAAAAGCACTTGACGTTAAGTTAAATGTCTTTGTCCAGTACATGGTGATGGAATTGtaataatttttaacaaaaa
Chr2	57765999	57766119	Xenopus_Target3619	TCATGATCATAAAAACAGAGACAAAATTGCCAAACAAATGGCTTGGTGCAATTTGGCTCGAAGTTGAATTATGACAAGGAAGTCTTTGATTTTAGAACTAGCATGAGTGATTCCTGCCCA
Chr2	58028163	58028283	Xenopus_Target1000	CAGACAAGTCACCAAGGGATTTTACTGTTACCCCCACATCCCCCTCCCAGCCTAACCCGTTTAGGAAATTTTTTTCCTCTGCATTTCTTTTATTCCTTTGCTCCAACTCTTTTGAATTGT
Chr2	58224669	58224789	Xenopus_Target279	CAGGGGAACATGTTATCCTCACCTAATGATCTAATTGTTATTGCCCCAATTCTTGCTCGATCCTTTTTGCACTGAAACCTTGTCCTCACCCTTATTTTTTCTTAGTAGTCCTTTCTTGTT
Chr2	58399990	58400110	Xenopus_Target3620	AATGTCAGTAAAAGAGGCTAAAAAATATGTTGAGGAAATTAAGTTGTCATTTGTCATACGGCAGAAGTGGGGTAccagaattaaattttttttggggggggcagatTGGCCAAGAGCAGC
Chr2	59079425	59079545	Xenopus_Target799	GTAAAAGTGATTTGTAGATATTAATTATTCATGTAATCAATAATCAATGTCATCATACGCTTAATAATTATTTCCAGAgaatttcatacattttttttaaattctaatcTCTTCGCCCTA
Chr2	59094392	59094512	Xenopus_Target3621	tttattagatTTAAGTCTTAAAAAAATCAATACGAGAAAAGTTGCTTCCAGGCTTTTTCGGAGAAACGTAAGGTGGCATAAAGTACAAAATAGTTTAAATGAGTAGAAATGtgctaatta
Chr2	59152942	59153062	Xenopus_Target2690	TTGAGTTTCTGTCAATAAATGTTAATGATTTGTTGAatatgttagcactttataaatacgttTTATGGTGATGGTGATTAGCAACAACAACAACTGCTACTTTTTACTGAGTAAAAAGAT
Chr2	59388610	59388730	Xenopus_Target2331	CTCATCATTATATTAACCAACGCTTCCATCCTCTCCTTGCTGGCCATAGCCGTTGATCGGTATCTGCGAATTAAAATACCAACCAGGTAAGTCCAGTTATACACATTTACCTTCTTGCTA
Chr2	59699649	59699769	Xenopus_Target1222	TCTCTTAAAAGCTCTATTTGTTTTCCTTGTTCCTTAGTTTCTTACAAAGGAGAAAGTCGATTTTACAAGTTTGGCAATTATGTTTTACAGTTCCCTAAAACATCCCATTTGATGGTTTTG
Chr2	59918603	59918723	Xenopus_Target2691	AAACTTTGTGcactgatatatactgtacattttatttaatatgttaaTAGCAGTCTCCGAACTCTATACATCTCACCTCTTGCATCAAATTAAAAAACGTCACACATGGCACTAGAAATT
Chr2	60043575	60043695	Xenopus_Target2692	TTTTAATATAAACCAAGGACTGTCTACTTCGTTTTGGTGGTGATCTGGATTTGCCAGACGCTCTCTGTGTGAAATTTTACCTATTTAGTAGCCCATAAAAATATCTGAATGAGAAGCTGG
Chr2	60113056	60113176	Xenopus_Target3622	ACAATTATCTATTTCTTTATGAAAATTATATTAAAGGCAATTGATGTTTTACGCATTGCGCATTATTCTGTCTCCTTTATCTTGTAGGAAATTGTTTTCCTGGCACACAAGGTATTTCTG
Chr2	60519473	60519593	Xenopus_Target3624	acaaatctgtcccgttttgctttgctgaagaatttgtgaaactgctgaaaattttttcgtgcctttttttacatgtaaacttttttttctcactccaaatacttTCAAATAAAAGGTCCT
Chr2	61212307	61212427	Xenopus_Target280	ACAAATTAGGATTATTTACATTAAAGAAGAGGTTCAATGATCAATGTATTTGTCTGTGCGCTGAATTCCAAGAGACTTATGGATAAAACAAAATTTGAGAGGAACAATATAGATTCTACA
Chr2	61240954	61241074	Xenopus_Target3625	cttgaatgaatcagaaactttcgtactcgtattgttgcacaacttttgtagcaaagtacgaaaaagttgtgcaaggtacgaaattgttgtgcaaggtatgaaattgttgcagaaaataca
Chr2	62092772	62092892	Xenopus_Target3626	gttgcatcaaaaaagtggcagacacgtttaaaaaaaaaaaaaaaaaataataaaataacgtttgagtcaaaaaagttgtggtcacatcaaatacattgcggttgcatcaaaaaagtggca
Chr2	62179848	62179968	Xenopus_Target3627	GAacttaaaataaattaaagtGCCAGCATAACTTTGCATTTCATTTGACAGGCATTTTCGAACATTTTGTggtctctcattttaggggcatttatcaGTTGAAATTCTAATTTACTTAGg
Chr2	62747391	62747511	Xenopus_Target1968	TCATGcagtgacttttcctttaaacttttttttttgtaaattagacattcaggaaatcgaatttagttgaatttgaaaatcatttttttttttttaaattatgtagttttattaaatatg
Chr2	62823067	62823187	Xenopus_Target3628	gtgaaataaaGGAAGAAATCTGTATGTAAGGAGGAGAGATGTAGAAAGAGAAAAGGAACGGAGGAGAAAAGTAGAGATTAAAGGGTAATGTTATATTAACCTGTTTTAAGAAGCCCACAC
Chr2	62935959	62936079	Xenopus_Target2693	ctttttatttattatagattatgaattatttgtcttcatcTTCCTCTTTCCAGATTTCGAATGGAGATATcagaccccagcagacaaaatatgcagtctttgaatctacaattttattgt
Chr2	63187467	63187587	Xenopus_Target3630	cagaaaaaacgtattttttcacatttttagaacttttcgtaatgaccacaataatatcgttaaaatagtacaacttttttgtggtttttgttaacttccacaaaaaagtcatattttttg
Chr2	63550033	63550153	Xenopus_Target282	CACTTTAAAATCTAGGTCTGGCCTTTATTGCTGTTCCTTGCCACTGGAGATGTTTCCCGAACCGTTGGTCCCATTGTCTTGTTATTCTGCCTCCAAGTTATTTCTATACATAGCCATACT
Chr2	63782159	63782279	Xenopus_Target1969	aaaaccaaacaAATTACATAATGAAGACTAAATTAATTCTAAAGTTTATAAAGGTGAACGtgctctttaaaggggaatgtTGAAAGGTATGTAATCTAGACATTATATAATGTATACTTT
Chr2	64070158	64070278	Xenopus_Target3632	ACTAATATACTTTTGTAACAGAGGTAGCTATATATTTCTTTACATACAGGCTGGATACGGTACTTCTGTACATACTGACCTCCACACCACAGTCTTTATCTATTGTTATGATTCCTTTTC
Chr2	65012024	65012144	Xenopus_Target1546	aacaaaataagtaacACAACAGCGTTATTAGTGGTTaaaatacctgatccaatagtcacgtttttggggggggaaaaaaagacagtggtaaaaagtaaaaaaaaaaaaaagtgtttgtgt
Chr2	65075558	65075678	Xenopus_Target3634	actgaaaacacaaGACTGacttcaccttcaaattatatgataatcctaaggattcaccgtgtgtaatattttttttccatttgttttaggccaaataaaaatataaaaaatagaaaaatt
Chr2	65472545	65472665	Xenopus_Target1970	GGTGAGGTAATAGTTACACACTGAACATAAAAGACCAAAGGTAAAGTAAAAGTAGGATCGGTGAAAGTGATGTTAGAAGCTCACAGAATGGGTACAGGAAGTGATAAATGGTCACAttgt
Chr2	65500590	65500710	Xenopus_Target1002	GTGTGTGTGAGGATGGGCCGAAAAAAATGTGAGTGGAAAATGTGCTAGCATGGTGCTACGTGAAGAGTTAAACCAAAGTGAGAATAACTCTTTGTTGTATGACTGTGATTCAAACAGGGC
Chr2	65965959	65966079	Xenopus_Target3637	CCTAACAACAAAGAACTGTTAAGGAATCTTAAGGACACATTGTTACAACAGACAAAATCGTGGTGGAATAAAAGTTTCTTTGAACAATATGTGAAACAAGGCTTAGTCCCTAGAGGTCTG
Chr2	66713592	66713712	Xenopus_Target1223	TGGCACACCAAACACTAAATATTAAAACAACCTTTATTTAATCTCATTAAAAATCCATcgattaaaaaatagaaaaaaagtgaaaaattcaagagttaaaataaatagaaagcaataCCT
Chr2	66791802	66791922	Xenopus_Target3639	catggtatttagaaaatggggggtgctaagaataagaagaaaaagcaaaaGAATAAGTCGAAtaagtttttcaacccaacataatcatAATAtagtaactacaggtatgggacctgttat
Chr2	67843117	67843237	Xenopus_Target2332	GCAAAAGGAGTGTgggtatgtgtgagtgtgtataggtgtgtatatgtatgtgtatgcccgtgcaaaaaaaaagtaaaaaaaaaaacaaaaagtggaaactgcaaagAAAAGTAAAATCAG
Chr2	68054429	68054549	Xenopus_Target283	AATATTAATCCATAAGGATTGCCCTCTAACAGTTAACCAGACTCTTTGTGACCCCAACGGGAGATACATTTTGCTAACAGGGAAATACATGGATACCCCAATAGCTTTATGCAATATCTA
Chr2	68054505	68054625	Xenopus_Target3640	ACAGGGAAATACATGGATACCCCAATAGCTTTATGCAATATCTACTCACCCAACAAACGACAACTCAGGTTCCTACGAGTAATTCTTAACAAGTGTCTAGGTCAGACCCCGGTTTATCAG
Chr2	68054613	68054733	Xenopus_Target2695	CCGGTTTATCAGGTCATAGGAGGAGACTTTAACTTAGTCTTCTCGCAAATAAAAGACCGTACCACCCCTTCTTTAGATAAATCAACACACGCTTTATCTAAAGAATTCAGAAAATCTACC
Chr2	68089499	68089619	Xenopus_Target3641	AATAGGCAGGGTACCGATACGTACAGGTGGCAGAGATAGTAATCTGTGGGCCAACTGCCGGTCCGCGGCAGCGATAATAACATAACGGCTTGTCAATAGGTAGGCTGCCGACCGACACAG
Chr2	68982353	68982473	Xenopus_Target1003	CTGCACCAGACAGACCCCCTGTTGAATTTTTGTCCACTCTACTACAACATTGTTTAACGCtcaattatttcaaatttgaacTTTCTTATTACTTACAAATCAGCGGCACGAGTATGGGTT
Chr2	69627865	69627985	Xenopus_Target3642	CTAGaaatagtgcaaaaaataaaatatatatatatcggatGCAGAGATGTCCCTCCTGCGTAAAGGCTTAGGATTTGTGCTGGTGGTAAGTAATTCTATATTTTCTACTGTAGTTGACAA
Chr2	69754262	69754382	Xenopus_Target1972	GTGGCATTATTTTCTCGCAAACTAAGTAAATCCGAACAAAACTATGACGTTTCTGATCGAGAACTTTTGTCAATCAAACTTGCCTTGGAAGAGTGGAGATATCTGTTGGAGGGTAGTCTT
Chr2	69754403	69754523	Xenopus_Target2333	GATCATAGGAATCTGGAGTACCTTTGAATGGCTAAAAGACTGAGACCCAGACAAGCCCGTTGGGCTCTTTTTTTATGTGATTTAATTTTCATCTCACATATCGTCCTGGTTCCAAGAACA
Chr2	71126920	71127040	Xenopus_Target1973	CTTcttgtgtaatataataaaataatatacccCTCTtccaaaatatgaggatattagcgGTCACATTTAAAGAGCTTTTGgtatgatttttattgtgtatttttgttacactgtttacat
Chr2	71193890	71194010	Xenopus_Target2696	aaaaaaaatatgtatatatatatatatttttatatatatttatacagtgaaAGTGGTCCGCACTCCAACATGGCTTTAGTGATGTGTTGTATTTTAAAAGACTTAACTTTGCATGATTCG
Chr2	71241973	71242093	Xenopus_Target3643	AACATGAAAAATATGTGACTTTAAAGCGTCATTAATATAATTGTGAAGATAAAAGTGTCGGTTATTAATATTCAagtatacaaacaaaaacattcttGCATATAGTTTGTAGGTGGGTTG
Chr2	71264565	71264685	Xenopus_Target3644	taaaaacataaaaaaaacttaagACAGCTATCTAAGgggatgattttttttctcaattcgagTTTTTTGGCACTTtaaaaactcgaatttgagttatatattgaaaacttgaatgtctgg
Chr2	71692923	71693043	Xenopus_Target3645	attttttttgcaatacagAAAGAGTCTAGTTTTCTAATTTTTAAGTTGCAAGAAAATTCgattttttttaagataaaaGGGCTATTCagactgtgtaaaaaaaaatgacaaaaacaagtT
Chr2	71937440	71937560	Xenopus_Target3649	AAACAAATATCGAGACACAATAAAAAACTTTTGTTCCACATACTCAACGCTACAACTACGGAAATATCAAGAAACTGGAAAACAGGAGGACAAAACAACCTACAACAAATCATATTAAAC
Chr2	72681190	72681310	Xenopus_Target2699	TCAAAGAAGAAACAATCAGGCCGGCCAAAAGGAGTTAAAGGTAAAGAAAGAGACTCTCCGTTTAAACCGAAAACATCCAAAGGGGACAGGGGCATGCCATTAGAAGCAGCAATGAAAGGC
Chr2	72717811	72717931	Xenopus_Target2700	CCCATGTAAAACCACTACTtacataaaaaaatggaaaaagttgtgaaatgctATTAAACGTAAAAGTTCTAAGTCAGTAATACACCTATTAAatttgggagaaaaaaaacacaagaaaaa
Chr2	72924978	72925098	Xenopus_Target1225	TATTCCCTTCTTGTTCTATCCTTTTATTTAATCTTTTGTTCATATACAGTAGAGATGCGTCATCCCTGCAGACATCAACTACCCTGCTCTTCCTAAGCCTCATTCTTCATTTCATTTGAT
Chr2	75099172	75099292	Xenopus_Target2702	CAGTTTCCTTATAGTAAAGAAAGAGATAGTGGAACCAGTTATTGAGAAGCCCAAAGCACGGAATAAAAAATGTAGAAGCCAGGTGAGTATGTGACGTCCCACTGCATTCCTGCTATTTGC
Chr2	75684838	75684958	Xenopus_Target3650	GgacaaaaacagaaacaaaaaatcaGAAAGGACTGGGTGCAATGGGCTACCATGTCAACGTTTCCTATGAAAATAACGTGGTGTACAGAACtggtaaataaaattatattctgTCCTAAA
Chr2	76011147	76011267	Xenopus_Target1978	CCAGTGACAGGCTGGGAATGAATTATTGTTTTCTATACATGGTGTTCTCAACCAACTCGACCTGTACTCTATATCTccctgctttattttatttttgtactccTTCCTTCACTCAATTTT
Chr2	76118039	76118159	Xenopus_Target285	CTTTAAAAACGTCCGCACTACCTGCAAAACCTAGTATAATATAATTGAATTGATCAGCGCTGTACAATTGTAATCTTTGTCATACCAACCGaacctattttattatattacttttgTCAT
Chr2	76165615	76165735	Xenopus_Target2703	TGGCAGGatttgatgtgaatgatgtataatctgtaTAGACTAGTGATGTGGAATGTGCCGGCACTATATAAAAAATCtcacagaaaatgaaaaaaaaaaaactaggataGGATAAAACAA
Chr2	76198871	76198991	Xenopus_Target1005	TATGGTAACCGCCCTGCTGctgcttatttgtttttttgtgcttttgaTTGAGGATTACGTTGCTTGTGGCATTTAAAGACAGGCTTCTTTCTTTCTTGTGATACATAATCCTCTGTGATT
Chr2	76351783	76351903	Xenopus_Target3651	tctagtgtTCAAGAAGTGAATAAACACTCCTaaacccagcgcttcttgatgaAAAGTCCGTATATATAAATCTTCAATGTAGTGGGAAACTAATGTGAATGACGTGCTGCTTCCTCCTGA
Chr2	77312238	77312358	Xenopus_Target3652	AGCAAGAAAAACTTGTTTCCTGATGTGATATtatatgtatttcctttttcacttGAACGCATTAAAGTATGGCTTTTACAAACTGGTCAACCGTTCAACAACATTAAACTACTTGCTAAT
Chr2	77684947	77685067	Xenopus_Target2334	ctAAAATTTGCCAAGCCAACAGTTGTCCTGGCTGTTACAAGTACTGTATAAGAATCAGCGCTCATAATATAGataaagaggattttttttttttggtataatgCATAATCTGTGCTCTGA
Chr2	77700152	77700272	Xenopus_Target3653	aatgggttGCTATCCAGGTTTTTCTTTAAATTGCGATTTGTCACATTGACAATAAGAGCGcatataatttagaaacaaaattgCATGACATTCTATAAAGCAGAAGTTAGTAAAAACAGA
Chr2	79504711	79504831	Xenopus_Target1979	aatatttttaaaacttttccTTCTGCACTACTTTTATTACTTCACATACCATGTTTCCGGAACAGTTACTGCAtattcttacatttatcagttttCCTCGATTcacttattatttacatt
Chr2	79616269	79616389	Xenopus_Target3654	tagatgtaaaaaagggtttaatttctggtgtcagtatctctttaactctTTAATGTAGCGAAAAGATAATTAATACACACCTGTAATGAAGTCCTTGTTCTAAAATTTGAATGGCAGCTA
Chr2	79951980	79952100	Xenopus_Target3655	GCAGGGAGATCCATAAGAAGCAAATGCGTGCCCTGAAACCCTAGGCAACAGCGTGGAACGAGTATTGCGCTAATGGAATTGCTCTCCAGCAGTGTATGAGAACTCCAATACAGTGTAAAT
Chr2	82040929	82041049	Xenopus_Target1226	TGAATGCCCTTTTATTGTCACTCATgctattatttattcttcctaTTTTCGTTTATCCGTAATTATATAACAAGTAAAGAAATGGTCAAACCAATAGTCATAATCTGAATAAAATAACTT
Chr2	82514293	82514413	Xenopus_Target1547	ctCAAgcagtgcacatttttttttgcaaatagttGTTTGTGCATGTCTTTCCCTAAACGCTttcattttgcactgctgtgcccgtctTTCCTTTTTTCACGAATCACAGTAAAATGCAAA
Chr2	82813631	82813751	Xenopus_Target1548	TTAACCTGTTTCTATTGATATATTGGTATGTATATTTGATTATCTTTATATGAATATTCGATATGGATTTATTTCTATGGGCACCTGATAATTATTTTCGTATAAAGATATAGATTAAGA
Chr2	82992253	82992373	Xenopus_Target2704	aatatatgaaaatagtttatttgcaTTTAGtgcagttgccctgcactggtaaaagtctcggacaagcataatatcataggttattgtaatactaaaaatctacagttagtatagatattg
Chr2	84701165	84701285	Xenopus_Target287	aatatgtttttattttaattaagttAAATCAGTTCACATAGTTCTTTTTTCACTTTGACGTGAAAGTATCTTAAATCAGCTAATTGGTGTCAAAAAGACAAGATAAAATTCTGTGATTTC
Chr2	85524765	85524885	Xenopus_Target1980	GGTAATTTTGGATactcttatattttattttttatgtattataatacacacTAAGCACGGATATAattaattacatcactaagcaccatttataaggatataatataaaagaaaaaggaT
Chr2	86050000	86050120	Xenopus_Target3658	cactttcatttattcattcatgaAAACAACAATTTTCCGTTTTTTTGGATTCCTATTCgaattcttttcattttttctgtttgtgcCTTCTATATTAAGCTGTTTTAATAAGTTActagg
Chr2	86245930	86246050	Xenopus_Target1549	TCTTCAAAatcacccctttgactgggtcccaaaaaCTTCCAGAAATGTGTAGTAGGAGCGCATATATGTAAAGTGAAAACAACTAATAGTGAAATACCGTTTAAACGTGTAATTCAAAAG
Chr2	86246062	86246182	Xenopus_Target3659	CCAGATGTGTATAATGTTAATATTAGTCAATAAAGCCACCGTGTGCAATAATGCAAAACGCTCACCAGATGGCGATATATTCAAGCCCAACAGCAGATGTTCAAAATTGGGATGTCACCG
Chr2	86455259	86455379	Xenopus_Target3660	CTTCAATTTAATATTCTTTAAGTAGATTTTTAGATTAGCAACAGAACTTTTAGTAGACGAGTGTGTTCATAAAATTATGAAGCAGTTAGTGACCCTTTAAtcagcacatttttttcttta
Chr2	88065811	88065931	Xenopus_Target1229	attttttattatgtgccttcttcttctacctctttccagctttcaattgggggtcatcgaacccagcagccaaaaaacttttgctcagtgaggctacagttttattgttaaattACTTTT
Chr2	88439373	88439493	Xenopus_Target3662	ATCTCCTTATCTCCTGGAGTAGCGAATGCCATGAACTATGACACAAACAAGGTGCTTCGCCTGGGTGCATGGTGAAGGTCcctccattaaaaaaaattctatttattaataaaaaagctT
Chr2	88776422	88776542	Xenopus_Target3663	TTGGCTGAGGTATATGTTCCTTTTGGATTAAATATTTTCCATTGTTGTACTCAATTAACGAACCCTTATGCAAAGTTTGAAGTAAAATAAGAGTTTTTGAAAAGTGATAAAGCCATAGTC
Chr2	88813643	88813763	Xenopus_Target1550	ctatttttaatttgagtttgtGATGCAAAATAGTATATAAATAAACTTAAATTGATATCGTCATTAgaacaaatcatttttttgccTTGAATCTTTggctaatatttttttaaattgtgt
Chr2	89061740	89061860	Xenopus_Target2706	CTGACCACATTGTTTACATAACTAAAAAGTTTACTGTTATAGGCAATCAAATTAATTACGTGAAAGACTGATCTGGGACACTGCAAGTATTAAAATGGTATTCATTAAAagaacagtgta
Chr2	89502529	89502649	Xenopus_Target288	ATATGCAAATGTTCTCATTGGTGTGAAATAATAAAGTATACAACTGTTATTTAATTGGCGTGGTcaaattttttttctatgtgtTATAAAAGAAAAGTTATAAAAGCTAATAAATAGGAA
Chr2	89719868	89719988	Xenopus_Target289	ACAATTTAAATGTGCAAAACATTGACATCAATTGACAAAAAATTGACTAAAAATCACCGAAAacaaattaaatccaataggattattttgcctccaataaagattgattatatcttagtt
Chr2	89744893	89745013	Xenopus_Target800	GGGAGAGCAGTGCAACATACAAGTCGGATGTAGTCGCATGGGTTACAATATAATAGGACGGATACAAAAACCTGATGTGTAAAGTAAATGAAAGGATTGTCATCAAACACAATATGTCTG
Chr2	89813204	89813324	Xenopus_Target3664	TCTACAATTGTTTAGAtaattattcatattattatttgcattattctCTAAGAACAGACGAATGTTTGTTTAACGGAAAATAAGGAAAAAAGGTCAGTGAAATTGTATAGCAGATTATTA
Chr2	89968426	89968546	Xenopus_Target3665	CACCATTTATAGTACACAATTTCAACCATTAAATCCTCTTGATTCTTAGTGTTAACACGTGGCAAAGTTGTCATTGAAGTGGAGTTGCTTGGCAGTAGCAATGCAGTCGTACATAGAAAG
Chr2	90011462	90011582	Xenopus_Target290	TTAAGACAGTTGTCTGCTTCACTCTACTGGTCACAAGTTGAATATCAAATGATAGACCGCAGTGTAGCACTGCCTTATGTGTAAccctttaatttctttttttttttccttttttttttc
Chr2	90060934	90061054	Xenopus_Target291	AAATcctaatataaaaacaaaaccttaaactttttgttttcttacaatttttttttgcgaaaaaaaccttgaaaacctATAAaacaatgaattaaataaagattgttataatttgtctag
Chr2	90543586	90543706	Xenopus_Target1006	ctcctttaaggttttttTGTGTACTTTTTGAAGTCATTTTCTAATGTTTGCTGATATACGCAAAAATTTACTTATCTGCAGTGACTTTTTGATTTCATCACTTTCCTGTTAGAATGTATT
Chr2	90619387	90619507	Xenopus_Target1007	TTTTCAAAAGTCAgactggaaaaaggcagaaaagaaTGTCAAAAAGCTTTAAACCACacgaatgttaaaaaaaaagactggttTTATATTGGTGTTTGAATATCTGTTTGTATCATAATT
Chr2	91335476	91335596	Xenopus_Target3666	GATGCCTAAGGAggtcatttaattttttttaactagtatgttatagaataccctattcgtaaccacttttcagtttttctgtattttagtttttttaatggtttttgggTTATTTGTCTT
Chr2	91367841	91367961	Xenopus_Target1230	TCCATTTTGTTGCCTTTTTTActgtaaaatgaaataaaggaGGCTTTGTGGTTTTTCCGTAACTTTAACCACTTTTTCCATTGCAATCCTATCTCATTATTAGTTATAGGAATATATGAC
Chr2	91442007	91442127	Xenopus_Target3667	GATGTCTATGTGGAAAAGTGAGACACACCATTTTCATGGCCTATTTTTCCTATGGCACGTTTTCCCTAACAGTTCAAATTCTCCCTTAAAGCTTTGAATAACAGAAAGGtttgcaaacct
Chr2	92305771	92305891	Xenopus_Target801	ggtggttcaccttttagttaacattaagtatgttataaaatggctaaTTAAAAACAACGTTTCAAttagcctttattttttttctttttatagtttttaaatgacatTTCTACTTCATCT
Chr2	92399769	92399889	Xenopus_Target2335	TATATATAGGAGAAATGAGGTTCGGTAAAGAGTTATAGCAGATATTAAGATAAAGACACGGGTCAGAAAAATATAAGTTCCAGTAAGTTGGAGGGGTGTATATGCTGTTAAAGATAAAAA
Chr2	92637937	92638057	Xenopus_Target2707	ttcCCTTTAAAAATTTAAGAAAATTCCTGGGAAAAAGTCAGAGTCAGAGATTGTCCTGCGGAATTTAAGACATTTGAAGAATATGATTTCTGCTGAACAGCTATtgacatttaaaatatt
Chr2	92874797	92874917	Xenopus_Target2708	GAAGAATAATGTTCTCCATATAAAAAGTCTTTAATTTTAATTGCAAATGATTTGTATACGTTATAAATACTATAACATTTCTCAATTCTAATTTCTCAATTATAATTTGGGAACTACagg
Chr2	94165815	94165935	Xenopus_Target2709	TGACCAAATTGTAGGTCAAGAAGATCAATATTGATATAAAGTGATTTGGTCAAACAAGCGGTTAGAAAAACATTTAAAGTAGTCTTTTAGGAGGCAAAGAAATAATTCCTGTCTTTAAAA
Chr2	94378680	94378800	Xenopus_Target2710Xenopus_Target3668	GCTTATGCCACATTCCCTTTTCCCAAATCTCTAATCCCTAAATATATTGTGCTCTACGTCGTGTATGCCCATGTCCGTGTTCCCACACACTTTATATCTTTTGTCCTTTTCTCTATAGCT
Chr2	94632810	94632930	Xenopus_Target3669	aaaatgcaatcaaataccTTTACTATAACAATAGAATTATACATAGCAACAACAAATCGATCAAAATACATTCTACATAATAAAACAACTACCTATGTCAACACCTCAATAATTGGACCA
Chr2	95161261	95161381	Xenopus_Target1008	atcaatttGTTATAATATGATAtacagcaaaaaatatatataaataggtggAAAATGTCGCTGATTAATACATATTGCAAATGCCAGATACACTGTTGTAACCACTAAGTAGCCACATAC
Chr2	95551738	95551858	Xenopus_Target3670	ATAAATAGCCTGTGTGAAATAACTGATACTGCTGAAGACAACCAGATAACAGATAAGGCGAGAAGACCTTCTTCATTACAGAAGCACATCAGATCCACCACTGAAAAACTGAAAATTTCC
Chr2	95571374	95571494	Xenopus_Target3671	gcacacatacacacttacagacaactttgccaagcacacacatacacttacacacaccgttacactttttttttctttattttcttttctttctttggcagtcttttttttccactaaaa
Chr2	96645638	96645758	Xenopus_Target293	ATAGTTATTACTTGCATATTTTGATTATCTTTGATAATTAAATCACTAAAGGTGttaccgttttattattatttaatgaatGTTATGTTAACTTTATGCTGAGTGATAAAACGGAttaaa
Chr2	96724956	96725076	Xenopus_Target2711Xenopus_Target2336	ACTAGTTTTGCTCAAATGCAAAAAACGCCAAAGCTCCTGACAGTACGTGCTACTCTCGCGTGAGACACAGCAGTACTGTTAACTCTACAAGCTTTGCTTTGCTAAAGAGGCAGACTTGCA
Chr2	96725799	96725919	Xenopus_Target2337	CTGATGATTAGTGAGATATGGTGGTGAGCACATTTTTGTGTTTGCCAGGCAatgattcgctgcaaaattctatTTCGCCAATTGCAAAAATTTTTACGAAACTGCTTCAAAAAGAGAAAA
Chr2	96725959	96726079	Xenopus_Target3672Xenopus_Target3673	TggtagcatcaaaaaagtcacagtcgtggCAGCAACTTTGTGGCCACATCAGAAAACTCGCAGTCGTGTCATAAAAAGTTATGCATGTAAAAAGTTGCACGGCAGCCACATTTATTGGCT
Chr2	96733773	96733893	Xenopus_Target3675	CATTATATCAGACACAGGGACAGATTTATTTCAATGAGAGTTATCatatggtttatcacgtgaaaacttagACGAGATTCAGTTCAAGGAGAAAAAACatctccaaattcagttccagtt
Chr2	96773378	96773498	Xenopus_Target1551	ATATACCTTGTTTAATCTGTCGTCATAACTTTTTTCTAGACAGCTTTTGTGTAAATACGATTACTGGCTGCTTTACAATTACACTTCAGATTCCTGTTGATACCTGAAGGATAAGATATA
Chr2	96824295	96824415	Xenopus_Target1552Xenopus_Target3676Xenopus_Target1553	acaaatttgcacttgggaaGGCAACTGGTCATTCgtagtgatgagctaatatgtcccacaaaacgcatttgttttttttgtcgtctgcatcttttttgtcacccgtatCTTTTTTTGGTC
Chr2	96853547	96853667	Xenopus_Target2712	tattacatttaataaagtTCAGTTGTGTTGGTGTTGATTATAAAATTAGATTATAAAACGAtttggaaaataaatagaaaagcaaacaaaagaaaacaCACTTGAATAGTTGTAGAATAT
Chr2	96937049	96937169	Xenopus_Target3677	ATTATGCATTCACATATCTAGTTCTAATAGTAAAACACCTCTTTGTATTTTTGTCTCCGTCAGATACCCTTGTAGATTTTCCGATGACAATAAATACTTTAGCATTGAAAAGCAGATTAA
Chr2	97758037	97758157	Xenopus_Target294	gcacatcaaaaggaaaatcgaaaaaataactttaaataaaagatagtggcgggtctgacgatcattttaatttataaatcattatatttaatttatataatataaaaaaatataatttat
Chr2	98175767	98175887	Xenopus_Target3678	ATAcaattttacttttactttaactGACAGCGCTAGTAACGCTGTTTAAGGTATCTCCGTACAGTCTCTCCTTTTGGTTACCATATTAGGGCGTACACACTTGGTGCTATGCTCCTCCTA
Chr2	98800410	98800530	Xenopus_Target802	cttgctcattttttttatgctttcgaatggaggtcactgacaacagcagccaaaagccgattctgtgaggctacaattttactgttattattacttatcttttattAAGAACTTCCCGTA
Chr2	98880585	98880705	Xenopus_Target1554	ACTTTGTTTATTGGCTAacacattttttcacagtttttcacttttctcttttttctacgATTTGTACTTGTTACCTAACTCCTTGCCTATGCCCCCACATAGGTCATTTGAGCTTCTTTT
Chr2	99313184	99313304	Xenopus_Target3679	ttaccctcttagttttttttctcttctatctttttttctgcactttttacATTCTCCCGTCAACTCCTTCCAGTCGGGATCTCTGTGCTTCTGGTTTTCTCCACTTTTGTTCTTTCCCTT
Chr2	99483608	99483728	Xenopus_Target295	caatttaGTTTCCTGCATTATTTCTATTCTTCAAAATATGTTGTACAAAATTGCATACGTATTTGTgcgctataaaaaaaaatcatttagttAAGATATAAACcttgaaacaataaaaaa
Chr2	99655473	99655593	Xenopus_Target2713	AACAACCTTTCATCCACATATCTATGGAATATCCAATAAGACTATGCCACCCACTGACGCTACCCCCCTACTGCAGTCATATATATGCCATGTTTATGTAtactttatcttttcttttta
Chr2	99690633	99690753	Xenopus_Target1981	AATGcatagttacattttatttcacaaataGTATAGGAACAAAGATAATAGTAAGTGCGGCATCTGCAGAAGATGGACACCTTCAGTATCTAGTAACATCCCCTTTGGCACAGATCACAG
Chr2	99837174	99837294	Xenopus_Target2714	tatatatgtatgtatctgaTATTAAATCTTCTTATTTTCATATGCTCTTCTGGAGAAACGTCTTCTGGAGACTGATGCCTCCCCAATATTAACTTAATTGAATAGATGgcaattattttt
Chr2	99840908	99841028	Xenopus_Target296	agtctttttattatttttagtttttagtaatttcacattttgttcagcTTCTCTACACGTTAACTATAGATAATGAAGacttattgaaaagttgctaagaattggccattttataacttA
Chr2	100102928	100103048	Xenopus_Target233	gttgtggtagaaaaaaaacatggaaatcaCCCAAATACGAATTTCAATAAATCTGTAGCGTAGTTTTACAATGTTTAAAATGAAAACTTTTATTTAGGTTGAATCTCAATAGCCATGTAC
Chr2	100171729	100171849	Xenopus_Target1923	TTGcaacagtgcacagtgtatgtaataaaatgtattaatcaaAAAGTTGTTAAATTTGCgccaaaagattacgccaccttcaagcatgccttaaaaatttTCCAATgcacaataaaaatt
Chr2	100499797	100499917	Xenopus_Target782Xenopus_Target1512	AAAAGCcaaaataataagaaaagaaaaaaaacctcaaaatataaaaaataattttgcgaATCGTTTcataatatcactgtctacatcataaaaGACATTAATTTACAGGTGAACTACCAC
Chr2	101489483	101489603	Xenopus_Target3504	CACTGGAAACCAAAACtaaactgcatattctagatgggccttaccaccccctcctcccgtgaatctatgccttTTATGCCTTTTTAATACAGcgcaaaaccttgtttgcccttgcaactg
Chr2	101570573	101570693	Xenopus_Target3505	CAAATATGTGTTTCtcatattgctttttttttctattcctctTCCCCTTTGTACTGTCGCTATTTTACTTTTCAACAGTTCCAGTGTTCTCTACTCCCATTGTGCTGCATCATGTCCCCC
Chr2	101682526	101682646	Xenopus_Target2640	CCATATAGGTAAATTATTTTCCAATCTTTCTCGTCTTACTTATTAGTTTGGTTACAACGTACTTGTTTATTTCTTTATCTGCAGGCAAAAAAGAAACAGACACTGTCATTTTGTCTTATC
Chr2	102271289	102271409	Xenopus_Target234	AGCAGCGTAGTTAATAAATGTATGTTTGAAGTATATCTTTGTTTATCTATGAAAACAACGCTGTGcattaaaacaatacattaacgaaacataaataaatacacaaatatttttacaatc
Chr2	102537561	102537681	Xenopus_Target981	tattCTCTTTCTGCAAGCAAGTTACAGGTAAAACGAATTccctgtgtaaaatatataacGAAGTTGTagagatgaaagtgagtgtagggctggccagattggggatgactttgatgtagt
Chr2	102917416	102917536	Xenopus_Target3507	GTCAGATAAAATATGGAGACGATAAAGGTGAAAAGGTGAAAGCAAGAAAAAATCTATACGTATACAtttataacaatattattatgaatCCAAAAATATTACTATAAGCTAATATTTGTA
Chr2	102961160	102961280	Xenopus_Target3508	AAGGCCAAAAGGTCTTTCACTTAAATTAACCCTCTGGCACCAAGATTTTACAAACAGCGCATggaatgtttttaatatttttatattttcttttttttaataaactagaGAGCTCTCAAA
Chr2	103291574	103291694	Xenopus_Target3509	TCAAATAATGAACAGGACAAAAAGATAAAGTGAGTGCTTAAGTTGAACACCACTAATACGTGTGACCCCAACTCtatatatgttcaaactgctcaccagaacaacatATCAAGGAGCATA
Chr2	104051002	104051122	Xenopus_Target1513	AGAGACAACCACAATGTTCATATTCTTAATTATTCCATTAATTTTACCAGTTATCTCCGTCCTCTTTTCAGCTCAATAATATTCTTATTaagcctaaaactgcactgcatagtcaaggtg
Chr2	104147333	104147453	Xenopus_Target3511	TGGGATAAAAAAGAAAGTGAAACAATTATATAGACATATAAGACAAGACACTGCTTGACGTATAGACAAGCAGTGCAAGCAATTACACTGTCCCACTGAGACAAGACACACTTAATAAAC
Chr2	104461420	104461540	Xenopus_Target3512	actgACATAAATAAAGACAGAAATATATTAAACATCAAGTACTGGCACATTTATGTTACGTCATAAATGCTTTTGTACTTGGGTTTAgggaagaaatggaaaaaagtttTGCAGAGTTTA
Chr2	104574940	104575060	Xenopus_Target235	tGTGGTATTTGAGACCCTAAATCAATCGTTTTCTTCtaaaaggataaaaaataaaagcGTCTATTAAGGAATGCAAGTACAATGCATTAGCCATAAAAATTAAACCGCTTGTGTTCATTT
Chr2	104683084	104683204	Xenopus_Target3513	CAAAAATTAAgcaaacatacacacaaacaacATGAACTGCATGGGATCTGATCTTCACGATTAACCCCAACATGTTTAAGTTGCCAGACAAGCAGTCAGTGTCCTAGTCtgttcttttta
Chr2	105939020	105939140	Xenopus_Target1925	ttatccatttatttagcTCAGTATAGttaaaatcaatatattttattcctGTAAAATCGCTTCCTGTTTTTAGAAGGAActaacagtaaaaataaattggAGAAGCTAAAGATTAAACAG
Chr2	106300863	106300983	Xenopus_Target2316	AATAGAATAAATTCAGCTTTAGAGAGATACAGTTTCAGGTGACACTATGACATCCAAGCGAAAGTAGCAGAAAGAGATTCTGTAACTTGGGAATGGACAGAAGGAGAGAGTTCAGGAGTA
Chr2	106501806	106501926	Xenopus_Target3518	ATTCTGAATATAATTTTCTTACTTAAAAAATGTGATGTGCTTGTGACTCCATTAAATCGATTTTTGCAGTATGTTTTACTTGCATTCTTGCTAATCGCAAGCTGAACACATTACACAAAT
Chr2	106561826	106561946	Xenopus_Target2641	TATAGGAGCTTTAAGAACCATGCTATATGGCTTAACCCAGAAGTTAACAGAAATTAAACGAAAAACATTTTGAAAGTCACAGGGGTCAGAAGCtgtttttatagaatataaatactataa
Chr2	106574414	106574534	Xenopus_Target1337	ACATTGTTTGTACACTTCATACactaattgtttttttgtttttttttttttccttgccgAATATACTATAACATTATAAACAAGGTGACActgtttatttacaaaatatttttttacaaa
Chr2	106918910	106919030	Xenopus_Target983	AATAGATTTTAGGTATTACACTTCTGACCACAGAAAACAATCTTCTTTAGAAAATCCCGGGTCCTAATCATTCCAGATAAAGTATTTGATTTACCTGCACAATTTTCCACATCGCTGGCT
Chr2	107165710	107165830	Xenopus_Target2642	CAGAGCCTTCAGGTTTTTTAAGTTGGATTCTAGTCGAAATCTTGTAATTAAATTCATCCGAGTGTTTCCTGCAAAAAAACTGCTTCCTTCTTTGGTATGACCCATCAGCTgccttttata
Chr2	107701078	107701198	Xenopus_Target2643	TATGTatatagattgatgatagatggatagagagagagagagaaagatgaaAATGTTTCGTATATTAATTtagttttaaacatatttaaatcATATTATTTTAGGATATTCACAAAGTTT
Chr2	107985466	107985586	Xenopus_Target3519	attagacaacttgtcaATTAAGGACACTCCcgacacactaccatttagtgtataactcgcttttatattatttctaccaaaactGTATAACTTTAGacttttcaacattgaaactcattt
Chr2	108307590	108307710	Xenopus_Target784	CTTCAGCATGATcctctattgtacagcactatggagtatgttggcactttataatcACGTGTTAATAAATTAGAACTGGTCACTGTTTTACCATTCGCAGACCCTGTATTTTTCTCAATA
Chr2	108742984	108743104	Xenopus_Target1514	GCACTAAAACCTGAATAACAATACTGCATCATTAGAGAATTGTAGAAGAGTATGAAAACGTGAATATGAAATATGGGTATTTAATGGTTAACAGTTGTTATTATTTACTATGTTTATTGG
Chr2	109273012	109273132	Xenopus_Target236	CAAGAACATTTATTTCACTGTGCACAgaatattcctttttttatatatttgcatttcCGTTCTTGTGTGTAAAGGCATATTGCTTGCCTGAATTTTCCCTGGACTGCAAGGAGACGGACA
Chr2	109413543	109413663	Xenopus_Target2644	TTTTTCTGTACTCTGGAACAGCATGCAACATTGAAAGCAAGAGATCTGATCTGCTATCGTGTTGTATATATTCTAAATTagtttcttttaatttttaaaaggcACTGTCGAAATCCTTAA
Chr2	109607694	109607814	Xenopus_Target2645	gtttttttcgtaatgatctgtatttttaggactttttcatggccgttgcgattttttcgtattttgcacgactttttcgtcgccgttacgactttatcgtatattttctgcgactttttc
Chr2	109829429	109829549	Xenopus_Target237	TATGCACAATAGCTGCAAAAAACTTTAAATGTATAAGTTTGGCATGTAAAAGTTTGCACGTTCATACCGAGGTCAAGGGGAGTCATCTAGCAAAATAtaagtgatttatttttttttaat
Chr2	110122633	110122753	Xenopus_Target238	cAATTTGATCTTAAGATCTAaagttagtataggtattgggATATTTTGTTTATGTGAGCgcatagataggttagtataagcttgtgtatatatgtgcactgaggttcatttggaggggtt
Chr2	110442534	110442654	Xenopus_Target1926Xenopus_Target2317Xenopus_Target785Xenopus_Target786	tacgaaaaatataagaaaaagtcgtgacggcgccgaaaaagttgcggacaataagaaaaagtcacgacggcggcgaaaaagtcgcaaaaataccgatcattacgaaaaaaaacgcattcg
Chr2	110466424	110466544	Xenopus_Target984	GAATTGGATTTGATGTTCTGTTTTTAATCGGTCAGTTCATGTGTAAACACTTGTGACACGTGTAAAGGCTCCAGCTCATTAAAAAGAGCtagatggggaaaaaaacatgtaaggctgagc
Chr2	111221034	111221154	Xenopus_Target2646	TACTTAAAGTACTGTTAAATACTAATTAATCATGCATAACATTAAATTCTGATACAGCGAATAATGTATTTAACAGTCACTTGTACATCATTAGTGACAACTGATTTCAACCCCATTATC
Chr2	111266708	111266828	Xenopus_Target3520Xenopus_Target3521	TATGTGCCTATTAGAGTTAATTGCCTCAACTCCCATAATCTGTTTGTACAGCTCACGGTCCGTTTTTTTTCTGTTACCACAAGACTTCTACAGGAAATTTTAAATACTCATCTTGGTCAA
Chr2	112456632	112456752	Xenopus_Target3522	aaactaaactaaattatttaattactgataaaaaaaacataatgggCAGCCTTAGCAACGTTGTAATTGGCAGTAAAAAAAAgagataaatgtaaatattcttaTTCTAATGCCAGATGA
Chr2	112457561	112457681	Xenopus_Target1927	CTTAACTAGCAGCAAAACTGTATAATAATTCCTATATTTTAAACCTAAACAGTGCAtcgatacatttttttaatttgtagcaTTCGAATTTGTTGCAGAAGTTTtatgggaaaatgtatt
Chr2	113237452	113237572	Xenopus_Target3523	atttaataataaaatcaaAGTGAACAGCTGTCAAGCTTCAGTAAAAATAAAGTTTACACGTGTTAATTAAATTTATCTCTTCTTGTAGGTGCCACGTATACAAAGCAGACTGTAAGCAGC
Chr2	113321440	113321560	Xenopus_Target240	TCAGTATAACCCCCAGTAGTTAAAATTTGTGTTATAACAGCTACATGATGCTAGACACGATGTATTCATAATATTCCTTTATATTATAACTTCACAGCATCTCTACATCTCTAGCTCATT
Chr2	113430218	113430338	Xenopus_Target985	TCTTGTTTCatattctgttttaaaaataactttttgtttGTGCTAACTTTCAAAATACCGATTTGATTGATACAAAGCTTTAATTGGAAAATTCCCAGTACATTATATAAAGAGAAAATC
Chr2	114160545	114160665	Xenopus_Target1928	TAGAGGAACATTTAAAACAATAACGAAAAAAACAGAAAGTTATTGCTAATATAGGAAACGAAATGGATGCAAACAGTTATGATTTGATGGTTATTATGGGTATTTTATGAAGTATTAAGT
Chr2	114403423	114403543	Xenopus_Target1929	CTCTAAATGTGGAATTCAATATGTTGGTTGCACGACACGCTCTTTGAAAAGTAGGATGCGAGAGCATATTAGAAACATAATTGCGAGTGATGGCAACAGTCCTGTAGCCAGACATTTCAT
Chr2	114773196	114773316	Xenopus_Target241	CATCAACatagattacaaaaaaaaaacacagaaaatcagTCAAGAAATAACAACTGTTCGCTAAAATAAAGCTATATGGGAAATGAAATGACTTTATTTcaaagcttttttgtttttttg
Chr2	114900935	114901055	Xenopus_Target1201	GATAATAGAAACTATGATGGTGAATATAACAGCCCATTATTCTTTATGGTAATACCTCCGTATGTATGGGTGATTAAAGACGAAACAGATGGCAAAAATTAAATGGAGCTGCATGGGAAA
Chr2	115220130	115220250	Xenopus_Target1202	cattttaatatGTTTGTGCATTTTCaatttggatattttaataaatgcctaGACATTCGTGATTTTagtgaaaaaattttttttctggtttcaaaaacctctaaaaccactaatatCAGA
Chr2	115615772	115615892	Xenopus_Target3524	GCCCTAAATATGGCAGAATGCAATtaagtaaaattatatttataactaAGTATCGAAACGAGATTCATTTTTAACTTTTGTTTGCTTGCAtcttaaataaaatattgtgaGACGTTTAAA
Chr2	116081332	116081452	Xenopus_Target3525	ttttttttaaaagatccaaactgaaaaaacacaaacaaattaaaatatggAATGAAAACGTaaagaacacgaaaaccacaaatgtgtcatggttttcacatttttcaatgaATATTTCTT
Chr2	116751518	116751638	Xenopus_Target3526	TTGGTCATAAAGAGTGTTTTGAGCTGAATATATAGGAAAATGTATGCAAAACTTGAAGCGATAAATGGAATATATGGTAAGTGTAGTGAAATGATTTAACAGAAAATGTGGCATCTAGCA
Chr2	116873709	116873829	Xenopus_Target1515	ttaaaaatgttttgactCTTTTATATAGATTAGCATTGGTTATATATAGATTAGTATCGCTTTACTGTTCCTATTAGGCCCAAACATTACATTATGATCTGTAATCTGACCAAAACCATT
Chr2	116959867	116959987	Xenopus_Target986	TAGAatcatatatatacaggaacCTTCACAATAAACACGTTGCATCAATATATCTTCCgatatattttattaattgctAAAACTGGTATACCTGTTCCCAaaacaggtaagggatcccat
Chr2	117373462	117373582	Xenopus_Target2647	TTTTGATCTTTTAAGAAATGATTAGacattttgtggtttcaaaaaactctaaaaccacgaaaatcagaatgttaataaatgtgcctcttaATATCATGTTTactttacagtatataaagg
Chr2	117711377	117711497	Xenopus_Target1338	TATGCTTTATACTAGgcatatgtgtgtttatattatgtctTACAATTACAACTTTTTCGTTTTTTACATGTTTCCGCGTATAGTCATTTTGGGGCCCCTTAGctatttattaatttttca
Chr2	118023288	118023408	Xenopus_Target3527	TCTAAGCACCTTCCACTGAAAACTGTAGTTTTACAACAGCTGCAGAGCCACAGGTAACGCTAGTTGCTCCTACAACACTATGTGCATGGTCATATTTCATTACATTGCATCTGTAaagtt
Chr2	118826652	118826772	Xenopus_Target3528	TATATATTTGACCTTACAATGTCAGTTctgtttttgctttcatttttatactTAAAACGGCTCCCCCACCCCAAGCCCAATAAAGCCTCTGAATCACAAAAAAGCTACACCACAATAATC
Chr2	119454385	119454505	Xenopus_Target3529	CCACATGTTTCCTTTATGGAAATATTCCAGTAAGGTTTACAGTAAACTATTATTTCACGGTTTCTGCATATTATTTTCAAATTTCATATTTTCCAACCAAATTCAATTATTACAGTGTCA
Chr2	120223369	120223489	Xenopus_Target1516	CTGGTGTGAGTGATAAATTTAGTTCATTTTCCCATTTGTTAGAAAAGGGTGCTTTACCGttgttttttcttattaatttCTTATcatatttctcttttctttatcAGTAATTCTTAGTGT
Chr2	121016824	121016944	Xenopus_Target3530	CATACCCTGGGCAGAGAAACGCagtcaataaaacatttgtcTTCCACTTTTCTCCCCCGaatgctgtatttaaaaaaaataaataaatatatattagttatgCAACCAAACATCTGTTAA
Chr2	121074499	121074619	Xenopus_Target1931	ttgctttttattttttttacatttataaagcatttcctgatatttgaaattatttcccGATATTCTGAAATCATTTCACATCTGTGTATGGATACATTTGTAACAAGCCACGGATAATAA
Chr2	121403688	121403808	Xenopus_Target1203	TGCTATTTTCTTCAGAACACACGCAGTGGCATTTAGATATGTCTTCAGTACATTTATCGATACATATTATTTGTATATACTTTAAAAGACAGAGGATCGGTACTGTCACAATGgagtttt
Chr2	121411878	121411998	Xenopus_Target1932	ATTGCTTGTGCATTTCATTTATTGCATCTTGGTAAAATCCCGCCCTTCCTGGTTTAGCCGGTGCATTTATAGTGCAGTGGGGCAGTGTACTAATTAAAAGAAGTTCTAAAGcacaaaaaa
Chr2	121854635	121854755	Xenopus_Target2649	TCTACAGGAGACAAAAAATCAGTTGAAAAAGGCAAGAACATGATGGCTTAGGGGTCCTCGGAAACAAGAGCTCCACCTCCAGAAGTGcagaattaaaatgaataaatgagcAGGCTGTAC
Chr2	121982331	121982451	Xenopus_Target2650	gctgCCTCTAGGTGCCTTGGATCACATATAGATAGGGGGATGTTACTCAAGGGGCTCTCGTGTCTGTTTAAAAGGTGCACGGATGGCAGTGCTGTGGAGGGACTGAGGCAGTTGCATaca
Chr2	122181619	122181739	Xenopus_Target3531	GCCATTTATTAAGTATATGATATACTTTCTGctatatatttgtattctttttatAGGTCGCTTACCAGAATTGCATTAAATCAGGAAATGAAAAAGGAGATTGAAGAAAACCAGAAGGTT
Chr2	122344190	122344310	Xenopus_Target3532	CCATACCATTGAGTAATTACCTTTTtacagtattatttctattaactaGGAAATGTACGATGAAATAACCAGCCTGTTTTTTGTtacattaaattattttgtattgcaCTGTACATATTT
Chr2	122550149	122550269	Xenopus_Target1518	TAGCTTCTCTGTGGATGAAAAACAAAAATTAGACAACCATTAAAGTTGAACAATGTTTCgagaatattaaatattaatgcgcagcttgaataaaaaaacattgcaaaagtTATCCATGGA
Chr2	123237229	123237349	Xenopus_Target3533	CTCGATGATAAAACCCAGAGGCTTACAGATATAATTCTTATCTTACAAAATACATACCGCATAAGATAAACATTTTTGGATTGTTTAGTTATATTGCTGCCTTTTTCTACCTTTCTAAAT
Chr2	123335689	123335809	Xenopus_Target2651	CTCTACTTTCCCCTTTCCCTTTAATTGGAATAATGAATCTCTAACATTTCTTTTAGTCGATTCTTTCTCACTTCTTTTCTCATTCCTGACTTATTATATCCCTTTGCTTGTAAAAATAAG
Chr2	123592783	123592903	Xenopus_Target3534	ATATTGCAtgcttttctttttcatatttttgttatatttgtatttgttcccAAAGCACGCTATACTGATTTACAGTTTACAGTTGTAGCTATCATCATTATCTTATTGGTATGCATTTTT
Chr2	123722397	123722517	Xenopus_Target1519	ACCTGCTATCTGGTTTCCATCCAACACCCAGAAACTGCTCTCATCAGAGTTTCTGACCGTTCCTTTAAAGTTGCATTCTCAAACTTTACCTCCACCTCAATCCCTCTTTCTGTTGGTGTT
Chr2	123949450	123949570	Xenopus_Target2652	caggattttttttttaatgtttgtgttgtTCCCAaacttattttcatttaaatgtgacGCATGGGTACAAAAGGTATAATGTCTCCAATCCCCAAACACATACTCCTCTTCTTTTTATCT
Chr2	124057277	124057397	Xenopus_Target1933	tcactgGTCCTCATTATATTTATTCCACTTATGTAACAATCGTGTTGGACCCTTTAGCGCTGTTATGTATTGTgctttttctatttcacataatGAGTTCACTTTTGTTCTTTATTAATT
Chr2	125101575	125101695	Xenopus_Target2318	AAAAGTAGTCATGTTTATATTTACTTTGTTTTTCTCTAAACACTCAGCATATGAGACCGAGTTTCATATATTCTACACATGAAGGTTCAATTAGCTACATACTAGTGTTTACTTGTATAA
Chr2	125465099	125465219	Xenopus_Target1204	TAGGTTAGCTATTCCCATAGTTTGTGAACCTATAATATAGTATGAATATGGAGAAACCGTTTACAAGATTAACATACTGATTTTGCAGTCATTTTCAGCTttcttgattttacatttttc
Chr2	125769666	125769786	Xenopus_Target1934	gctgtgaaaaatttgctgatggggaaatgttgaattttgctgcaaatccgtgCAAATccgaaaaatgaaaatgtttgctTACATTTTTCATTATAACGTGCCTATCATAGTCACagacta
Chr2	125823176	125823296	Xenopus_Target1205	AActttttttattactgtattcAGTAccctgtaaaataaaacataaaattaatGTTTACGACAGTAAGGTTTTATTTGGTACTGTTTCCTTTGGCATCAGTCGCACAAAAATGGTCAGAT
Chr2	125899544	125899664	Xenopus_Target3536	ACTTGGTCATTATGATTTAGTACAACTATAACAGTTTTATCAAATGTAATCATTATACGTATGCCATTATCACTAGTTCCTAGGCAAATTTTATTGTATCTTATACCTGCTCGCTAACTT
Chr2	126051922	126052042	Xenopus_Target242	ATAATTCacattgtaataaaaaatgcCAAATAATCTGGGGTGTAGTATGTAACTATCACGAAAAAAAGAATGCATTTTATAATGCACAATTACAGTGGTAGTTATAAGTGACACATTTGT
Chr2	126096728	126096848	Xenopus_Target243	tattgtttgtttttattattgttgtatCATTTTTGTAATGACACAAGCAGCAAAAAGCCGTCGACAATCTAAACCCTATAAgccaaaaaaaatgatgaaaatggATGGAAAAATTGTTGT
Chr2	126119910	126120030	Xenopus_Target3537	CATCATTCTGCTTGCATGCACCACATTTCTTTTGTATTCAATCACTGTAGTGCTACACGGTGTCCTTTTACACCTTTTAGTTTGCTTAATTATGATTATCTAGTTAGTGCTTTGCCTTAC
Chr2	126421672	126421792	Xenopus_Target3538	ATATGCAACATGGTACAGCCCTAAAATATTGATAGCATTTTTACTGCTATAAAGAATCGTCCAATGAATCATTTcatcatttttgccatttttcaatTGCATTAATGTACCTTTTTCACT
Chr2	127678073	127678193	Xenopus_Target2653	cttaagtaaacacacaacttttaccagtgcagggcagcagcacatatAGCAGCACAAcgtattttagttacttttatacactttcattttttggtgttactgttcctttaacaagtcaTC
Chr2	127707721	127707841	Xenopus_Target1206	ACTGtactgttaaaataaaatgttgtatatacagtatcacaTTCTTTTTTATGATACCGAGcaatatttttgcattaaaatattgTTAATACTTTGTGatactttctttccttttttttt
Chr2	127758432	127758552	Xenopus_Target2654	ACATTTTCTTAATGACCAACTTCAGCCAGAATTACATATGTATTAGAGAATTTGGAACGGCATTACTTTATATCATTCTTCATGCACATCCACCACTCCTCATTATAATCAAATGTAAAT
Chr2	127804552	127804672	Xenopus_Target3539	TCTAATGTTGTGGATAGAGCTTTATttcaaacataaaacataaacatGACATTGCTTTCGATGGTAAATAGCGTCTGCAATATATCTGATGCCTGAAAGTATGATAATAGAACAAAAATA
Chr2	127899264	127899384	Xenopus_Target244	ggctgtttagagtaattatactgatagaaaaaaaaaggtttacttattctttaaatggcGGCTGGGGGGTAATATCATTTGAACTtgtagcacagcagtaaagagtaacATGTCTGAGGG
Chr2	127921765	127921885	Xenopus_Target987	aagatgaCTGTGCCAGAAAACAAATCTAGTCTTCTTTTCAAAGAATATTTATTCTATCGTTTTTTTCAACTAGCACTGACCTATTATTATTGCTGGAATCATCATTTACTTGAAAATAAC
Chr2	128124905	128125025	Xenopus_Target245	TgatcattcaaatttttaaaaaggcatGATCGTTTAAATAACAGATATGCTTAACAGCGATCATGTCTTATTAGGTTTTGCACTTTTTATATGATAATAGAGCACTATATTATCACGCCA
Chr2	128145026	128145146	Xenopus_Target3540	TCTCAGGCGgtggaaaaaaatataataatttatgtGAATATCAGTCTCTGCATGTAACCGAGGGCAATTTGAGGGAAAGCGAATAGTGAGAAAAAATACAACTTTAAAACACTGGATATA
Chr2	128439521	128439641	Xenopus_Target3541	tacatttaaaggaaTTTTGAATTGAATAACGGGAATATttgtttctttcattgttttcgattaaaatacaaaacagctacagtatttatataaacaggtatgatgagcaaatttgtcccg
Chr2	128852248	128852368	Xenopus_Target3542	TTTTTTCTTTGTTCCTTTGTTTTAAAGTTtgggaaataaaatgtaactctgCTGTAACGtttgcaaatatgttgttttttaacACACTGATCCACACCTTCAATGTGTTCATGTTTTtca
Chr2	128914413	128914533	Xenopus_Target3543	TCCAACGAGAACGCAAAataagtgtatggccagatttaagggggaatgtaataaaagtcgtaaatggaaaaaatgtgcacaaataagaataaaaattagcatttttgttTTCACATACAT
Chr2	128985485	128985605	Xenopus_Target3544	tttagagattttgaaTTTTTGATCCTGGTTTTTTCAAAAAAGTAGACTTTTACAGTTCCGACTTTTTAGTAAActtcagacatttgtggaaattagtttatttgaattattaaaaatgaa
Chr2	129239389	129239509	Xenopus_Target2319	acaagtaatacaaagtaacaataatactaTGCAATAGGCTGCTGGGGTTTGTGACCCCCGTTTGAATGCTAGAAATAGGCAGAAGgtggaaaataattaaaagactataaaaaaatagtc
Chr2	129266003	129266123	Xenopus_Target2320	atctgtcccatttagcttcaccaaaaaatttgcaaaactacagaaaaacttgttttgcgactttttttgttgCGCTAAATTTTTTTGCCTGTTTTGACGCGAACACACCCATTTTGAAGC
Chr2	129364028	129364148	Xenopus_Target2655	GGACATTGGCAAATGGCGATGAGGAAAATAAATTGTGAAATGCAAAAAATTACGTGCcgcaattttttatttgttttttctttttttgccacattctgtattTTTCGGCATTTAATTTTT
Chr2	129742607	129742727	Xenopus_Target788	ACAgtaatctgataaaaaaaaaaaataagtgcagtttttctgaaaaaaaaaatgcattcgatAATATTTTAATACTGCTTttcgaaaagaaaaaaatctcCTTTGGCGATAACCATTCAC
Chr2	130240919	130241039	Xenopus_Target1339	GGCAGCTGTTTCAATAACATCATCCTTTCTAACATAATCACTTTGCTTTTAGACCTCCGAAGCTCCGCCGTAtagtttatttcattattttgggatttttcTTTTAGTatgctaaaaagg
Chr2	130299201	130299321	Xenopus_Target3545	ttgtggttattaaatgatttcattttttgttcagaagTTTGGAATGTCAatagctatccggttgctagggtccaaattactctagtatccatgcagtggtttgaatgacagactggaaaa
Chr2	130710590	130710710	Xenopus_Target246	GCGATGTGGGGGTgactgtataataaatacattaatttatAGTTCGTATTTGTGTTCACGCAATGGACAGAGAACAATATGTGAAGGGCAAGCAAATACAAAGTAATTTTTTAAGCTACA
Chr2	130779247	130779367	Xenopus_Target3546	TAGATGTCCACATTGGCCACATTTAAAGCAATGGTTACAACTTTGCTCCTGATTGGTCGCTTTGCAGGCTTCACAGCTCGGTTTACCAGTTCTTCGTAGAGTCTCTGGGGCTTTGGATGT
Chr2	130840245	130840365	Xenopus_Target789	ACAACCATCTGCTGGTTCACATGCACCTTATCCTTTTCATGTATAGTTCATATTCCTCGTAAATAGATAAATATCAGCATTCTTACAATTAACTTATGCCATATCTTACTATATTTTCAG
Chr2	130859514	130859634	Xenopus_Target3547Xenopus_Target2656	AGAGAGTGTGGGAGGAAAGGTTTATGAGAGAGACGTAGGTTGGAAAGACAACGAGGGGAAATAAACGTCAGAGTAGCACAAAACGTGAATGAAACATAAAGAGAAGGAGATACAAAAGGA
Chr2	130997256	130997376	Xenopus_Target1935	ACAAAGATCATGTTTACAAGAATTAGCCAGCTGAAATGATATGTAATATGCTATTACACGTGGCTTATTAATACATAGACAGGAAAATAGGAAACATTTCTGGTAGGACTCAGTGAAGAA
Chr2	131486562	131486682	Xenopus_Target1207	gaatttgctaccaaatagtgatgagcaaatctgtcccatttcggtttggcaaaaaattcgcgaaacaacagAAACATTTGTAAAACGACCAAAAAAAATTCCAGGGTAAATTTCAATGTC
Chr2	131722499	131722619	Xenopus_Target790	attagTTACTCCTCGTAGCTGACATTATTACCTGTCTTTCTACTGTACATTGGTACtcgccttcctatatttttgttttttttccctattaatagcatttgcaccaagcaccatttttat
Chr2	132052753	132052873	Xenopus_Target791	GAAGAAAAATCTGcacaaaaatatatctttttctcATTAGGACTAGAttatgagtttccggataacagatctccTTTAGATTTTAGTAACTGAGTAGACATTTGGGCTTTTTAAAAAATG
Chr2	132057832	132057952	Xenopus_Target1208	GATGAACagtatataaaggataataaataaactagaattttctctttatattttaGTGCGTAATGGATTATTGTGGAGGGGGCTCTTTATACGATCTTATCAAGAGTACAGAACATCGCT
Chr2	132066129	132066249	Xenopus_Target3549Xenopus_Target1340	ctggtatttattagatgcaaaaaaacttcaatgcaaaaatttgccatctaaaagcttgcgagtttctatagaaggcaatgggagttgtcataaacaaagtcaagccatatttttaaactt
Chr2	132297420	132297540	Xenopus_Target792	aaatatgtaatttaggATCTAACACAAAAGGGAACTTAACTGGAATATTGTTGGCACCGCTCCCTGTCTAGCCAccaaatcaaaaaaaaaatggagaagtCACAGAAACACAACTGCTTG
Chr2	132731478	132731598	Xenopus_Target2657	TGAAAGTATCGAATTAGATAGGAAACAGTGTTGCAGAGCAGTGAAATAAGAGAGCTCCCGACAGAAGCAGGTACAGCTTACCATTTAGAAGTAACCAGAGAAATAGGACAATTAGTGACT
Chr2	132892218	132892338	Xenopus_Target1210	ACCCATGCAACAAAGGAAAATTATAGCCTCACCATAGCCAGATATCACTAAGACCCTCGTTCAAACCCTTGTCATTTTATATCTATACTTCTACTGCTACCCTCTTTCTGGCATTCCACC
Chr2	133729823	133729943	Xenopus_Target3551	TAAAATCTTTGATCAGAAGTCTCCTAGAATGTTTCTTTCATATACTCATACCTCACACGACTTCCCACCTTTCCTatgcatttttttactttcagTCATGTGTTTTTTATTGAAGCGAGT
Chr2	133976189	133976309	Xenopus_Target247	ATAATTGTAAGCAAATATATCTAAAATAATTTCCATTCCACTAGTTCTTTTATGTCACGTGGGAGGTTTCTGTATAACTTTTCAAATAGTCAAAAAAGTTCTACTTTCTCAGGTGTTTCA
Chr2	134506681	134506801	Xenopus_Target3553	ATATCTCATGAGAATCTATAGAAATCTATGGGGCAAACTGGAATAAAATTGTGAAATGcgtttttcatttttcaattgaATGAGAAGtggtttgccctgtttagtgtaaataacaaaaac
Chr2	134535766	134535886	Xenopus_Target1211	TTAAACCTTTTCtgtgatgtagaaagtgctattatgagacagtttgcaattggtcttcgttttttattatttgcactttttgaattattaagcttttttgttcagcagctctccagtttg
Chr2	134635413	134635533	Xenopus_Target989	GTTAGCTGCTCAGCACTCAGAGGAGCAAGAAATCTCTCTAATGACAATGAGAAAATAACGTAATCAGAAAGAAACAGAATGTGTTAGATAATGGACAGGGTATGCCCTTAGGGGTATCTA
Chr2	135016388	135016508	Xenopus_Target248	tttattcttacaaCAGAGAAGTACTTAATTATGACTATTCTCTGTGAAATAGGACaacgtatttttttttcattacaatgtAAATTTATTAGGTGTTGAACCTGGTATATATTTGCTGAC
Chr2	135022080	135022200	Xenopus_Target249	CCAGTTGATTTTAATGGAAAAGCTTTTGGCTTTCTATTGGAATTGTTTTCTAAAGAAcgcaagttcatttttttttttaccagtttttgttttaattatacaAAATTTTATAGACTTTTA
Chr2	137892415	137892535	Xenopus_Target1212	ttttttctaacttataaaacattttggaatgtatgtgaaaagtttgTCAAAATTCCACGAGATTTTGAGGTCttcgttaaatttccacaaaaaaaacgtactttgcacaaagaatacaaa
Chr2	137898191	137898311	Xenopus_Target1520	GTAATCaggtatgtaacctgtgcctttttctccttttCAGCTTTACAtgactgcccccgtggctacacagcagctttgtttatataaaatatagtagtttttctggagcaaacacacaca
Chr2	138443492	138443612	Xenopus_Target1213	tgacagaatccctttgttTTACTTTTAGTTTGTTACAGAATGTCCAATTCATAGCAACGtctcaatttgtcttcattttatttgtttatttttttaatagtttcttttagctatttgcct
Chr2	138745953	138746073	Xenopus_Target3555	TCCATATCCCCAGTTATGTTGAACTAAAATTAATGTATTAGCAACAAATGTTGATCTCCGTAAATTGGTTTaacataaaactgcaataaaatcaaaaacaattaggcaaatcaataaaat
Chr2	139026830	139026950	Xenopus_Target250	GTAAACACAGGTAAATTAAGACTTCACTTTTATTAATAATccaataaaaaacaatatacGTGAACCTGTAAACTGGAATAAACTTATTAAGGAAAAAAACTGTTTGTTGTTACTATATTC
Chr2	140129199	140129319	Xenopus_Target2659	AAatgcaggcttttttttttatatgaatgaatgaatcaGCCTCGGTCCTCCAGGACAGCGTGGGAGGCTGTGAGGAGGAGGAAGACATGATCGTGTTTGACAAAAGCACACATGAGAGCA
Chr2	140168943	140169063	Xenopus_Target3556	TTATTTCAAACAGGTGGAAAGTTTATTGATTATTGctaattggattatttttttattcggtcaaattgtaattatttttcatatatatttataaaacatacTTCAATGTATTTCTTGTCA
Chr2	140364957	140365077	Xenopus_Target1214	tatacaataatatacatttttaatggttttaaagttatttttaactGTAACTGCAAACGAAAAACTGTGTCTGCCTGTCTTTTTCTGCACTCTTTTTTTCTGACTCTTGAATTGGATTTT
Chr2	141201573	141201693	Xenopus_Target3557	TTAAATTGCTCCACACAACACaccagtaaaattaaaaaaaatgtttcccaatAGCCCCGATACTTGCTGGAGATGCAATAGTCACATAGGCACTCATACCCATATTTGGCTTAAATGCCC
Chr2	141719988	141720108	Xenopus_Target1215	aaaaaaaagaatGCGGCGGTACAGGCTATAGGAAGAGGTTGAGATAGCGACAGTTATGCGTTTGAGGTGGGGGTATTAGACCTAACATTAAAGTTAtcgttgacatctcctttaaggatt
Chr2	143509935	143510055	Xenopus_Target2660	TGCATTCATTAGATAAATTAAATGTAGAAATAGAAGTATTAAGTTTACACTGCATTCCGTTTTTCTGTGTTAACACTATACAAGTTAGGAAAGGTAAGATCTGATTTTAGTTAGCATTTT
Chr2	146102188	146102308	Xenopus_Target1217	CACCGTAAAGATGCTCAGATATGGCCCATACCAGTTACTTATTCATACCAAACCCCACGCCTTTTAcctcctttttgtttttaatgacccaatttaaagttgaaaaaaaaatctgttaaa
Chr2	146749135	146749255	Xenopus_Target3558	ATTTCATGTGGACCCCAGCTGTATCTATACGATTCCCGGAAGCCATAGTGCCTTTATCGTTTTTTTCAGTTGCTCACGTTATAAATCTCAGAAATCCACAAATgatttacttttaatatg
Chr2	147643001	147643121	Xenopus_Target3559	GAGCTTTCTTTGCCTATATTTTTGAATGGGTAAAAAACACTAACCTTGATTTATATACgttacatactttttttttttttaatatgtagaaAACgtcttttttccccacaatgaagaatt
Chr2	148042552	148042672	Xenopus_Target1522	AAATGGGAGTGAGTGTGGTGCACACCTTTATTaactactttatttattttggtaGATACGAAGATGAAATTAATAAGAGAACATCAGCTGAAAACGAGTTTGTTGTTATTAAGAAGGTAA
Chr2	148610149	148610269	Xenopus_Target3560	tatagataggtcgtaagtatgtgtatatatataaatatgcactgGGGGTTTATTTGgacgggttgaacttgatggacttttttgaACTATgtaagaccaaaactgcactgtatattctag
Chr2	148704096	148704216	Xenopus_Target3561	AACAGTAAGtgaaaaatgagaaaagaaagaaggagaaaagtgGGAAAGAGAAGAGATGCGATGAGGAAGATCAAATTGAAGATGTTGATACAGAACTAAAAGTATAAAGAAGTAATTAGG
Chr2	148788268	148788388	Xenopus_Target252	TAAAAGGATAAATTCAGTGCAAATGGAATTAATTGGAATTGGGGTTATTAATAGAAATCGCTAATATCCAATTGCAATATTTAAATTCTCTTAAGTCTTTTAAAGAAAGGTATCAGCTTG
Chr2	149227532	149227652	Xenopus_Target2322	CCTTTCGGCTTATGTAACGCTCCAGCAACTTTCCAACACTTCCTCAATGACGTGTTTCGAGATTTTTTggatatttttgttattatttatctcgATGACATCCTTATTTTTTCTAGCTCC
Chr2	149554069	149554189	Xenopus_Target2661	aaaaatgatttcctttttctgtctaataataaaacagtaccttgtacttgatcctaacgaTCATCctaatgatataattaatccttattagaggcaaaacaatcttgacTGACTGAGTTT
Chr2	151741964	151742084	Xenopus_Target3562	acttttttaaaattgtttttatggtttttttcatttcttttctccTCTTTTCTTGTTCGCTCTTTGCTCAATCccaataaaatgttttccttgTGCCCTCCACCTATTTAATTCCTTTTC
Chr2	151776000	151776120	Xenopus_Target3563	CCAGAGCTTAGGGAAAAGGTGTGGAAAAAGGAATATGTGGATATATTTACCCTACTACCGTTGGAAAGGTTTAGTatagaaaaatttgaaaaagggAAAGAACACAGGAAGGAGGAGGAT
Chr2	152386609	152386729	Xenopus_Target2662	CTtgaaatgttatttaaatatattcaaaGGAAAATTTTGAATTTTGCTTATATGATGGCGCTTGGATATCCGAATTATATATTTGAAAATGCACTTGAAGTACACTGGATAAAGACTTTT
Chr2	152956770	152956890	Xenopus_Target3564	caactttatttatttttgattgttttttaatcatttgctttCTTGTTTACTTCTTAAcgatttccagctttcaaatgggggtcactgaccccatctgcaaaaaaaattataaaatattgg
Chr2	154234682	154234802	Xenopus_Target3565	ATTAACATATATTATAATGATTATGTTATTGGTTTTAGGGAAGGAAAAATCAGCAAGACGCTGGGGCAGATGGAGAGCTAAAGAAGTTTGATGGAGCAGGTTACGACAAGGATCTGGTGG
Chr2	154300683	154300803	Xenopus_Target1218	CCAAATTTGCACTGGGGGAGGAGGCTGCAGGGATTGAaagatttttgataaatgtggtCGTAAGAGATGTCAAGCAAATAATGCACCAAACTTGTAAAGATAAAGAGATCACCCCAGTAT
Chr2	154708752	154708872	Xenopus_Target1937	TCTGTAATGAGTTCAACCCCATTCAAGTCAGTGATGTATAACAATATATGTGTAAAAACGAGAGAGTTCTGAACCTTGCTAATTTCATTTATTAGAAAAGAATACATGTTTAGAAATGAG
Chr2	155331296	155331416	Xenopus_Target2663	TATAAGTCAAAATAAGTTAAAATTCTAAAATAAtatcaaaacaaataaaaaatggatcGCAACAGAGTTTAAGGCAAATGAGATCTGAATAGTGAAATCATGATGTGTTAACTCTGAGGA
Chr2	155855285	155855405	Xenopus_Target3566	GACCTTTTTTAGAGTGTCATTTATCTTCCGTAATGAACAGCACCTGAAACCCGCAATCGAtagaatttgtttttaaattctcAAAATAGCTCTGTTCTTTCCAGTTTCCTTACAGGTTCC
Chr2	156445624	156445744	Xenopus_Target3567	TGACTGAGAAAGCACAAACACTAAAAAGCCATCGCTGGAACAGAAGGAGAATTGAGCCCGGCCAGAGACAATTGTACGCGATAAAGTTCCCGGCTCTCTGCTCTCTTCACCCTGACGTCA
Chr2	156445973	156446093	Xenopus_Target1523	cccgtgtAAAGCGAATAAATGGGGTTATTGTAGAATGATGTAGCCATGGTGAAACCCACGTGCTGCTTGCCCAGACCAATACATTGGGTGTATGTAGGAAATGGGCATGGGCTGGGGTAA
Chr2	156461833	156461953	Xenopus_Target3568	cttgtgttttcaaggaatcagaaaaaaatatgttattaaaaACTCGATTTTTCAAAACGTGCATTTAAAACAGCATGACAATGGAAATTACACCACTCACTGACTTACACAGGAGCTCGC
Chr2	156464427	156464547	Xenopus_Target3569	AATGGGAAGGTTTATTGGCAGCTTCAGAAccacaagaaaaacacaaaaatagggACAACGCTAGAGAGTTCAAGCAATAGGCAACATTACAGAGTCACCCAAAAGCATGAGACAGAATAC
Chr2	156472673	156472793	Xenopus_Target1940	TATAACAGATAGGGCTCATTCTGATTGCTGGCAGCACAATACACACATATAATCCGGCGCAGTCAGGGGCTTATTATCAGCGTTCCTATTTTTCCCCCAGATTCAAGTTTATTTGAACCA
Chr2	156473235	156473355	Xenopus_Target3570	ACCGCTACTTTTTGCAGTGAAATTTCACTGGCGTCtcgctaaacaattcaccaatggcgaaatgcagagatTCGCTGTGGAtccgtgcctggtgaaaaaatgtgctcatcactgaATTTA
Chr2	156483558	156483678	Xenopus_Target3571	aggagagaaccgcaccgggccggggtagctgcgagcgtttCCTTCTTCCTTGTAAGTGCGCttgcgtagtagagtgaaaaaccaaactttaacaaaaaagtcaactttttcactctactg
Chr2	156483646	156483766	Xenopus_Target793	ttaacaaaaaagtcaactttttcactctactgcgcaagcgccgGCCCCGGGATTATGCCGGCAGAAGGAacaaggaagcgctcgctgcaggtacccccgggctggtgcggttttctccgt
Chr2	156504371	156504491	Xenopus_Target3573	GGGGAGTAGGTGCACATCTCTGGCCCCTGAGGAATCCCATAGAAGTAGGCCCAACAGTCGCTTGCATGATGATCCTGGGGGCATACCTGGATAACAGTTGACAAAATAAGTAAAATACTG
Chr2	156507704	156507824	Xenopus_Target3574	CCCTTTGTGTGCAGTTTTGTACCGGTTTAATCCGCGCACTGTGTGCGCTCCCTTCTGCGTCCCCTTCATATAAGTTTTCTCCACTCTCCCTTTGTATACGTACGTGCGTGCGTGCACCCA
Chr2	156511904	156512024	Xenopus_Target254	CTTTCATCCCAGAGCTCTGAGATAAAGGGGTGCGCAAGAAGCTGCCTCGCACTTGGCCGTCTCTCTGCACTCTTCTGCAGGCACTCGCTCACAAAACCATGGAAGTTCTTACTCctggaa
Chr2	156512775	156512895	Xenopus_Target2664	TCTCTTTCCCTGTTTCAGTGGAAATGACTTACCATTTTTCCTGTGCTAATGTTGGAGCGGGACCGTGAATGACACGCCTGATGAGTTTTGTTCTGGGAAGTTTGCTGAATGCTAGGTTAT
Chr2	156522542	156522662	Xenopus_Target1524	GCTGAAAGTCAATGagcgacatctgattggcagttggtgactccacccacttttctaacgttggactgcagttacccagtgactaacactaaaaaacttagggaccctggcattaataat
Chr2	156535063	156535183	Xenopus_Target2665	AAGACAGGGATTCGATGCTTCCTATGGGGGTGCTGGATGGGCTGCTGCTGTAGGAATCGCCTGTCAAGGAGAAGAAAATCATCTTAAGGCATGAAGCGAATGGATAAAAACTCACAGTTC
Chr2	156540231	156540351	Xenopus_Target1525	aatcacttgggggtgccaaaatgttaggcacccctgttaggagagaaccgcaccgggccggggtagctgcgagcgtttCCTTCTTCCTTGTAAGCGCGCTTGCGTAGTAGTCAacttttt
Chr2	156541325	156541445	Xenopus_Target2670	GGTCCTGCAAATACCCCTCCTACCTCTGATGTCACCCAACGGGGACGGATTAGGCTGCGATATCATTAGTGCTGCCACATGTCAGGGTGGGTTCAGTTGTGGGATGTGTAATCCTTCCTG
Chr2	156541523	156541643	Xenopus_Target3575	AACTTATTGTAAAGGCTACaacatgtggcacaaactaatttAAAAAGTAAGAGAAGCACGATTACTGCTGTTATGCAATGACTTACTGACATAATAAAAGACTATAGTTAAGGATGctaa
Chr2	156652083	156652203	Xenopus_Target991Xenopus_Target3576	TCACTGGGCAGATAACGTTTAACCGTAACTAATGTCCCACGAACTCTCTTCCACTCACACTAAATTAAAGCAGGCTAGCGTGGAACCTAAAAAAAAGGGAGTAAGTTAAAGGGCGAATCC
Chr2	156767495	156767615	Xenopus_Target3577	ATTTTACATGTATTACACACTGGGTTATATCCATAATTACCAGATTTAGTATATGAGCGTAACACCAGGTATAAACTGAACTGCAGCTCACATTTCTTATATGGGCCTGAACCCCATTGT
Chr2	157294889	157295009	Xenopus_Target255	ACAACATCTTACAAGCTAAAAAAGTCCTTCAAGAGTGAAAATACACTCATATACTCAGCGCTTGTTGGTGATAGTCAAATATAAGTAAAGTCTCCAATGTGATGAAACATGTAACCTTGT
Chr2	157548778	157548898	Xenopus_Target2671	AAAGGATTATGTCGCAAACATTCTGACGGAGTGCCTATGAGTAAGTATAAATAAAACACGAAATGAGTAAGGATGAGCTGATGCTACTCCTTTGATACTGCAAGCTGGATTCCTAGGGGG
Chr2	160028216	160028336	Xenopus_Target257	AAATTAAAGTGTTTGGGCAAAGACTAGGAAATTGTAGCAAGAACAGAAGGGAGTGGGACGGCGTGGACATAGATGTAGAAGGATGAGAACAGGTAGAAGCGTGGCAAAGCAGGTATAGAA
Chr2	161006730	161006850	Xenopus_Target3578	tgGTAACCTTTGTCCCATGTATCTGCTTTCCTTCATCTCTTAACTACCTGAGTGTTTCGTTTCCAGCCAGCTGACACCATTTCTCTCTCACCATAACCTCACTCCAGAGAAACTGTTATA
Chr2	161388377	161388497	Xenopus_Target1526	ttaatattaacTGATGTAAAATTCAAAATGGATAAAGTTACAAACAGAAGTCAAGTTTCGCCTTTGGTATAAATTGCTATGTAAATGTTCTGGTTATGGCTAAACACTAATAAACTTGGC
Chr2	162306034	162306154	Xenopus_Target3579	TTTTCCCATTTTAAGAAAATTGTCTAAAAATATTATTGTTCTACTTTTTCCATCCATCGACCCTCCTTTTTTAATGCTTTCCTGCTATTCACTAACCCAtgcttaagtttttttttctgc
Chr2	162712516	162712636	Xenopus_Target3580	ACATGTTGGACAAGATGCCTTTTATCAGCTCAAAATAACTGTAAAAAAGGTCCCAAACGGGCTGTCACTGGCAgaccaacaaagcaataaaattgGCTGGTAAGCCAAGGAAACCTGACT
Chr2	164042639	164042759	Xenopus_Target258	AAACATGGACGTATCAACatcaatacaaatataatatatattcatagACATCCTAAccgtttttattgaatttttatttttatttattgatttgtaaAAGTACTAGACTGAAAGTCTATG
Chr2	166554271	166554391	Xenopus_Target1341	gtaaaaaaaactttgttgctcggcaaattgggtgcggtcgtgtaaaaaaaaagcggggcgacaaaaaaaaaaagacgtgggcaacaatatAATCACGTGACAAATGCTTTTCGCAAactt
Chr2	168701644	168701764	Xenopus_Target260	GTACCTGAAAGAAAATGGATGAATAGCTGGTTGATTTGATGTTCAGTTTGTCACTGAGCGGGATATAATACAgtgtaaataaaagataaaaggaTAATTATAAAAAACAGATAAATAGGT
Chr2	169881388	169881508	Xenopus_Target2325Xenopus_Target1220	aataaatagtcgcgggcgacaaaataaatagtcgcgggcgtcaaaagaaatagtcgcgggcgacaaaataaatagtcgcgagcgtcaaaataaatagtcacgagcgtcaaaataaatagt
Chr2	171520672	171520792	Xenopus_Target993	TTTATATACAACACTAGTTTGTGAATAAATCAGCAAGTGTGGGCTGTCTGTGTTGTACGTTTGGTCTCCAGGGTTGCCCTCTTCCTGCATCCATTGCACCCCAATTTTCATAGGTTTCAT
Chr2	174268310	174268430	Xenopus_Target1944	aaaacaaaagaaaaaaattaaacaaaaaaataaaagaaaacttttttcagaggctcagcggagtcccctgctgcaagtgggttggttgtgggtggtgcagcaggccccaacaaaacaaaa
Chr2	174347385	174347505	Xenopus_Target794	tttcatatgtttcgcaaaacaatccaccaatggcaaaatgcataaaaaaatttgccacgcgaaaatttgccacgcaaaaattgacacaggcttcaaaaaataaaagtcgcgggcaacaat
Chr2	174347822	174347942	Xenopus_Target1945	ACAAtcagcgcatgcgataaatagcgtgcaagCAGAAAATACctcgcacgctatttatcgcgacaaacctattgcatgaaatacagcgtgtaaaatagcgcaagaatgtttatagtgaat
Chr2	176711128	176711248	Xenopus_Target2672	ctatttattttgattctgcgactattctttgacgcctgcgactattcttttgatgcccgcaactattttaggacacgctgcaaattttttcatccgtttcacaaaacaatccaccaatgg
Chr2	178809642	178809762	Xenopus_Target3582	CACTATTACTATATTCCATTTCATATACAGTCACTATTACTATATTCTCTTTCATATACGCTCACTATTACTCACTATATTCCCTTTCATATACACTCACTATTACTCACTATATTCCCT
Chr2	179689511	179689631	Xenopus_Target263	tggtatggctgTAGGCGATGACtaggctgacttttcgtcctcctaaacatctcctagccgctcaAAGGTGCGCTCTCGGGcccttctcagaatcaatgcagaaaagcatagagaacactg
Chr2	180300539	180300659	Xenopus_Target3583	gaagaagaggtCGGGGAAAGGGAAAAAGAAGTAGGAAAAAAAGGGAAGAAGAAGAGTTCGGGAGGAAAAGCAAGAAGAAGAAAAGGTCGGGGGAAAGGGAAGAAGAAGAGGTTgggggaa
Chr3	422233	422353	Xenopus_Target3774	CTTGTTACTGCCTCGGTACTCCCTCGTTACTCCCTCATTACTCCCTTGTTACTGCCTCGTTACTCCCTCGTTACTCCCTCATTACTCCCTCGTTACTCCCTCGTTACTCCCTCATTACTC
Chr3	548710	548830	Xenopus_Target3783	TGCCCCATCCCGGCCCCAGAAGCAGCTCCCCGGGTCACTATTGCCCCATCCCGACACCGAGCAGTCCCCGGTCCTATTTGCCCATCCTAACCGAAGCAGTCCCGGTCCACTATGCCCCAT
Chr3	904171	904291	Xenopus_Target1595	TAACCAGTCTCTTCCTGGAATTAAACTTTCTTaagatttcttttttgtttgctaCACTCGATAGGCCAGGTAGGGAGCATATGTATGCACAGAGTGCGGGGAAACAGTACTGATAGGGCA
Chr3	1248458	1248578	Xenopus_Target1012	tttggCCTGTAAGTACTTCCCGGTTACCTCTCTCTcctcatttgctgtaagtacttcccggttaccttctctctctctcatttgctgtaagtactttcCTGGGGTTACCTTCTTCCTTCA
Chr3	2121535	2121655	Xenopus_Target3735	attttttagtcaatttaaaaaaaaaaaaaaaaaagatttcccaaAAATGTTCAAGCCCGACATTCCTCCtgtgttatattctatatttaatcAGGCTTGCATGTGGGGGCGCTCAGATAA
Chr3	2171871	2171991	Xenopus_Target2342	tgggggtggaacaaccctttcacacGGGGTGGCCTAAGAccataaaacacatatttccgatggtcttaataattttaataattaataattttatggttgggggtcaccacaacatgggga
Chr3	2174555	2174675	Xenopus_Target2742	ATCGTACTGTTAAAGCTTCTTCACTTGATGCATCTTGCCTGACTACACACAATGCCCCGCGGCTTCTCTCCTTCCCCAGAAAAGAGACAAATCTGCGTTTGCCATAAACCTAATTCCTAT
Chr3	3068520	3068640	Xenopus_Target1582	tatcccatatatatccccgtatatcccatatatccccgtatatcccatatatatccccgtatatcccatatatccccgtatatcccatatatccccgtatatcccatatatatccccgta
Chr3	3068622	3068742	Xenopus_Target1021	cccatatatatccccgtatatccctatatatatccccgtatatcccatatatatccccgtatatcccatatatatccccGTATATCCCTATATATAGCCCCGTATATCCCTATATATAGC
Chr3	3945663	3945783	Xenopus_Target3769Xenopus_Target351	acttttcaaattaatcttgtttttatttcttggATTTTCCCATTCAAAAATCAACGTTCCCGTTCCCTATGTAGCCACGTGGGTTCTGTTGAGGTATTTCTTCTCCCAAAATACAGAAGA
Chr3	4923659	4923779	Xenopus_Target3780	TTGTTATTCCATAAATGCTTAGGCCACACCCTATTATAGCCCAACCCACCCTAACTCCGCCCACTTTCTGTTTGATTCTACTCGTTGTTATGCCATAAATGCTTAGGCCACACCCTATTA
Chr3	6303406	6303526	Xenopus_Target1590	atagatgtgggGTGGGTGGGTAGAATTGTTGGGATaagcaaaagggaaaaaaagaagacGAAATTAAGGAAGGTAAGGAAAGACCTTGGggtgtgatagatagatagatagatagataga
Chr3	7651017	7651137	Xenopus_Target2772	acgtgggcgacaaaaaaaagatgtgggcaacaaaaaaagatgtgggcgacaaaaaagacgtgggtgacaaaaaaaagatgtgggcgacaaaaaaaaaagatgtgggtgacaaaaataaga
Chr3	10646779	10646899	Xenopus_Target298	AAAGATGGAGCTGAGGAAGGAGAAGCCTTGTGTGTTAGTAAAggtgggaatctgattgcggatggaatCTACTTTGTTTTTGAAGAAATCAGCTCGGCTAAGGCTGGGTGGTCAATGTGA
Chr3	11303057	11303177	Xenopus_Target1559	TTACTCAATAGGTAACATTTTTGAAACATTACCATTTAAGACTTTGCAGTCAAAACACGACCTCCTTAAGTCACGCTCCGCGTCTGTTGCTTAAACATTTGTTGTTTGTGTTAGTTTAGC
Chr3	13274114	13274234	Xenopus_Target2729	ACTGATATTATCGTGCGAAACCTCgtggcgaccgatatcgcaaaggctgcagatatatCGGTCATCTTGTCTATCGgcaaggttaaaagattttaatcaGGGCCACTGAAGGTGCTCGAG
Chr3	13877500	13877620	Xenopus_Target1990Xenopus_Target1991	ttaatgtgttttttctttttctcacttctacaccaagacttttttttttttatttgcgcgCCATATTCTTACTACTGCAACTATTTTCTCCAAATacaataaagtcaatgggcaaaTTTT
Chr3	14137354	14137474	Xenopus_Target1992	taataataaataatacacacCCAAGCAGTTTATTCgtataaaaaattttttagaaatgCGAGAGACAGATGGTttacactaaaaaaataaaaatgttttaaagtaattaaaatataatgt
Chr3	16442337	16442457	Xenopus_Target320	tagAGAACTTATCACCTACAGAATTGACAGCAGGTACATCAGAAGAAACAGTGGAAAACGAAAAAACTCTGGGATGAGACCCATAAACAACAAAAATCAGAGACTccccagtggatgagt
Chr3	16932487	16932607	Xenopus_Target326	TTACAGAAAACAAGATATACATGCAACtattaattaaatacattttagtttacAGTAACGAGTATAATGAATGATATAATGAGAAACTGAGATAACTGGAAACAAAgaatattaaaagaa
Chr3	17279147	17279267	Xenopus_Target1994	CTTCTTCTTCAAAAACAAGTGTTGCTAGTATTTTCAGATGTTTTCAAAATGCAATTGCGTTCTCTTCcaattttatatgtttttcttaaatacaatactatttcaaataaatatttgaaa
Chr3	17628750	17628870	Xenopus_Target3727	tcgccTCTTTTTTAAAGCAAATTCTGGTTGTTGTTCTTTATTAAACAGAATATTGTTCGATTTGTTTACACAGAGTTTTAAATTggacattttttcattatttcattgtGCTGATAAAAT
Chr3	18621068	18621188	Xenopus_Target3728	aatgtgcccctaaatgttcagTAATATTCAAGAACTCACTAGGAATGATTTCATGAACCGCTAGCACCCTCTTTTGGTCTCCTTAGGAATTGTCAGtgaattgtttaaaataaatacttC
Chr3	19631406	19631526	Xenopus_Target1019	tatacatgtacctgatgaattaatatatatattgtgttaataaaaaaggaaatgtaaacgtAATCTGATTTATTCAGTTTTGAATAGGAAGAAATGCAAGAAAAGCAATGGATAATTAGG
Chr3	19950707	19950827	Xenopus_Target3730	ggtATAAAATGCTGAGGTCACATTTGGCATCTATCTGAGCTTTAAACCTGGATCAGCCGCTCCCtgtaaaattatattatttatctatctgtctgtctatatatctatatcatctatgtg
Chr3	20421608	20421728	Xenopus_Target327	aaGAACTTGTAATTAAGAGCAGTTAAGCCAACGTGTTACCCACGGATAAAAATAATATcgccatatataaatatatattcctttttaaatacatcattattacaactttttccattaaaa
Chr3	20431312	20431432	Xenopus_Target2740	ATAATCATATATGGGTGCTGGTCCTCAAAGATGCACCAAAGTTGGGCCAAGGTCCTCCGGAATAACAACCTGAACCTATGTGTTCAGTGtatataatattgggtactgCCCTAAGGTTTA
Chr3	20431891	20432011	Xenopus_Target3731	TCAGTGACCCTGTACTTTCTCCCTTGCCAATCGTTCCTTGACAGATTGTAATGTTCTCGCCTGTACACCCTCTGCCAAGTCAGAACCGGAGCAAATGATTGGTTATTATCAATGTAAAGT
Chr3	20437276	20437396	Xenopus_Target1020Xenopus_Target3732	gtGACATCACTCCTCTCTGAAGGATGTACTGGCGCTCAGCCAGTAATCAGTCATTTGTTTTGAAGTCAGGACAGGTGAGTAGACCGTTTAGCCCTAGTACTGGGACTGTGTATGAGCCTA
Chr3	20437542	20437662	Xenopus_Target2741	tatctgtcccatTACCCTTTgccgaaaaaattgtgaaacggcaaaaaatgtgcaaaacgggTTTGTAGCGTTTTTTGTGTTGCCCGCGCCTATTTTGAGGcgagcgcaactttttttgat
Chr3	20437987	20438107	Xenopus_Target1242	gtgtaacagcgaaaaatttgcaaaatgggtttgttgcacaattttttgtcaCGACCGCGGCTTTTTTccgtgaccgcgcccattttgatgcgcccGCGTCTAGTTtgaagcaactttttt
Chr3	20438542	20438662	Xenopus_Target1577	TccgcaaaataattcgccaatggcgacaTGTGGAAACTCGCTGAGAATCTATGccaggcgaaaaaatttgctcatcgctactacTAATATTATAACTGGGATAGTGGGCATAGTTAGTTA
Chr3	20439944	20440064	Xenopus_Target3733	AACAAATCCAACGTAATTGCAAAAGTCCATCTGCcctcatttctggtgtttgtcGCACGAGTGATGCAGCGCCAGATCCTTCCGGCACACGTGTGCTTTGCCTATTGACGCTGggcatga
Chr3	20440089	20440209	Xenopus_Target1243	TCTGGTGgtggtggtaactccagggttcccctgcatcaaaaaCAAAAGTTGCACTAATCGTAACTATACAGAAGGGCATGGAGCACAGTTTTATACAAGTACCTTAAATGAAAGTGGATT
Chr3	20441695	20441815	Xenopus_Target1995	ATTTACCAAATACAATTTGTGTACTTATTTGTGCATCCTGGGCATGGTAAGGTGGGAGCGGCCTAGCAGCACACACAGTTACACTTTACAAaagacactgcattgtgggtaaagacTTTG
Chr3	20445890	20446010	Xenopus_Target3734	AAAATTCGCacttaaagaaaaaagaagaaatacatgAAAATACATCCAAAGCTGCTGTCGAACCCAGAGCAGCAAAAGCAACCAGTTATACAGGCCCACACTTAGGAGTATTCAAAGCCT
Chr3	20449852	20449972	Xenopus_Target815	cttgaatgtaaatctTTTGAGTCTGTAGAAATGATTGGGCGTTGTTCTAGGCAAAGCCGAGCCCTATTTTCAGTTCAAGATTTTCCCTTACTCacaaatttgagatattcaagtttcttt
Chr3	21133524	21133644	Xenopus_Target328	AAACACCTGTTTtatcaaatagaaaaaaatatataccactACGTGGCACATAAAAATACGTCTTTTAGATTAGGACTTTCgtttaaatatacagtaacaaTAATGACGATAACATAAAGT
Chr3	22288563	22288683	Xenopus_Target330	AGGAGTGAAAAAGCTGTATTTTTTGTTAATGTTCTGCTTTTTTATTCTACTGCGTGGGCGTcaggttttaaagaaaaaagaagcagGAGAAGAGGttcacaggtaccccaggccggggca
Chr3	22449186	22449306	Xenopus_Target2743	AGGAAGCAAAAGAAATTTGGAAATATCAGCAAAAGGAAAGAGAAGGATAAACTTAGTTCGGTAATGAAGAATCAGAGTGTGTTTAAGTTTAAGGTAAGAGAAAGGGGAGAGATAGACAAG
Chr3	23088642	23088762	Xenopus_Target1997	CTTAACCTTTTGCAATCATCAACGCTTAACCCCTTCTTAACCTTTTGCAAtcatcaccgcttacccttttcccAAGCTTTTGCGGTCATAACCGTGGACATCACTGATTACCCTTTTCTT
Chr3	23556168	23556288	Xenopus_Target1244	tttttgctggtcacaccttttttttttacatgaccgcaccctGTTTTGtcatgaccgcgcccaatttgtcgtgcaacaaaaaaattccatgcgacaaatttttacactgcaaattttcac
Chr3	24160968	24161088	Xenopus_Target3737	ATATAGACAATTAATCAAACAAAATAATTTCTTTCTAAATGCTACATTTCAGACAATCGCATGTAAAGTAACTCATGGCTCCCTGAATTTTATATCCTTCTCTTCTAGATCAGTAATCCA
Chr3	24337435	24337555	Xenopus_Target3738	TGGAAATTAGGGGAAAATAATAGAGAAGGaggtaattgcctttatgcagtTTGTTGTACGCGGATTAAAGTATGCCGTGCCATTTTAGTCAAAATTACAAAGTATAAAGCATGACTTTTA
Chr3	24576472	24576592	Xenopus_Target3739	CCagcaccattttttttcttttactgatCATCAATAGACTCCAAATTTAAAATATAACGTCTTAATATAGTTTGTATATTTtgcatgtgtatttttttatttactaaatataaaaactaa
Chr3	25252635	25252755	Xenopus_Target1998	agtaaaagaaaaaagtacGTGAAAGTATGAATGGCTAATTTACAAGAAAGAAATAGGTCGACCCTAATTGGTAAATTTACTGTATATCACCAGAAAGACACAAAGCTGCAGTTTGAGAGA
Chr3	26321178	26321298	Xenopus_Target331	aaaagctaaataactgaaaaaccattataaaaaaaaaaaaaaaccaataacaaCAGAGCGAATGCAATAAGTTCTTTGTAGTGAATTGGATTTTTTCTGCAAATAGATATGCGGCTTGAT
Chr3	26903760	26903880	Xenopus_Target1579	GAGGGGTTAATTTTCTTCTCTAACATCAATTAATGTTTTTCGGTGCATTATTTTTTTCgtatttacatatatatgtatatacacattttttaacACTCTTTtattccttccctttccttg
Chr3	27077720	27077840	Xenopus_Target332	CTTTTTCCCTTCCTCATTTATTTGCCTCTTAGCTCCCTACTGATCCATATTGTGCAACGTGTATTCCTAAATTGCACTGCTTATTAAAGATGAGACCTTACTAGTGCTTTATAAAGAAGC
Chr3	27238474	27238594	Xenopus_Target3741	GGGAATAATATAAGAATATGCAAGAGAATTATTGGGTGATGGGACAGATGTAACATGTCGAGTAAAAGTGCAGATGAAGCATATGTATACTTTATTAATGTCACATATTGTAGCTTCTGC
Chr3	27901540	27901660	Xenopus_Target3742	ATAACAAGCACTATAAACATTTTCCCCTACAGAACTTGTAACTCACTTTCAGCCTGTACGTAGCATGTCTTGTAGCCTTGTATAGTGTTTTGTATTGCAATTTTTAAATTCATTGTCCTT
Chr3	28054041	28054161	Xenopus_Target2744	TTTGTCACTTTTGAGTGTTTTACAATAAtacttatgttttatttttattcttgtcTTCGTCATTGtaccttttaataaaaattgcttgaattattttatacaaagtaATAGGTATTTTTT
Chr3	28368263	28368383	Xenopus_Target3743	taagtaaacttttattatgttatagaatgttctattcctttTAACGTTGCAATTGGTCgtaattatttatttcttatagtttttaaatcatttgccctcctcttctatatcttttcagct
Chr3	28606624	28606744	Xenopus_Target1999	gcTGCCTACCCCCTTGAGTTTTGTCTTTCTCTTATTGATCCCCATATCTACTTGCTCCGTGCCTTTATATTTGACTTATTTCAGCATTTCTTATATGCTAAAAGCTATGTAGACATGTAA
Chr3	28907082	28907202	Xenopus_Target2745	CCCCAGATTAGGTCTGTATTCTTTGGGCtagatcttaaaaaaaaaaagtagttgaaaacggaaaaacaaacacattttttattgagAAACATCAGTTGCCTTTTGAAAATTGAAGTATGA
Chr3	29084645	29084765	Xenopus_Target3744	aggactaccccccgccatttgctgtgacaaactaaatatatttatttgtataaataacgtttctttttttttcttttttttttttgattaacATAAAACAGTGCTTGCAATGAAAACATA
Chr3	29630389	29630509	Xenopus_Target2000	AAATCTTAAGTACACATCACACCCTAACCAACCTTTAAACTCGTCTTCCAGGACTATCGATTTTGATCCTTTGAACAAAGTTTCATTTGCACGTATTTAAAAAGTCTTGCAAAGCTGCAA
Chr3	29697879	29697999	Xenopus_Target1349	aatggctgaaaaaaaaccACTGTGTGAGGACAAAGTTGCAGtcgagtaaaaaaggttgcgcAAAAAATAGTtgctgttgtgtcaaaaaaacattgtggtggagtcaaaaaagtcacagtc
Chr3	29731912	29732032	Xenopus_Target1580	ttttattttaaaattgattccgatttttttagaaaaagtcacaaagaaaaaacactgcgacttttccgagatttactatgcatgtaaatggctaaaaatctgaatttgcaagattaaact
Chr3	30197201	30197321	Xenopus_Target3745	TGTAACAATAGGCGGGGCTGAGTCAAACTGGGTGTGGTGCCGTCGAaataggcacggtcgcatcaaagtaggcacggtcgcgtcaaaatatgcacggttgcgtcaaaataggtgcagttg
Chr3	30452545	30452665	Xenopus_Target2001Xenopus_Target1581	CGTAAACATGAAAATGTGATATTTGATTTTTTATTCGAATTACTTTTCCTTATTcttaaataagtgaccattcgatatgcgagtttatccgatttgaaaaaaacaaactgaaattcaCAA
Chr3	30514785	30514905	Xenopus_Target2002	gtcaaaagaatagtcttgcgtcaaaaaagaatagtcgcaggcatcaaaagaatagccgcgcttTAAAAGAATAACCGCACGAGAAAAGAGaagctgcgcgacaaaaaaatagccgggcga
Chr3	31033760	31033880	Xenopus_Target3746	ataatggatcccatacctgtatatgtgtttgtACATCGTAGTTTATTTCTATAgtgtcggcagctacaatcatTTGTATCAAACCAGAATCTCCCAGTCATTTAACAAGCAAGGCTTATT
Chr3	31052047	31052167	Xenopus_Target3747	AATGGGATGGGGCAGaaagttccagaggatgggtgtaGCACTTAAGAAGCCCTGGATGCGGAAGTGAGAGGAAGTAATGAGTGAGGAGGAAGTTGCGTGCAGACCGAAGGTCACGTCTGG
Chr3	31141760	31141880	Xenopus_Target3748	tgtgactttttcgtcgccgttgcaactttttcatatgttccacgactttttcatcgtcgtcgcaactttttcgtatattttccgcgactttttcgtcgctgtcgtgaaaaaatcggattg
Chr3	31260987	31261107	Xenopus_Target333	gaaaaatgtGCCAAACGGAAAATTTTGTCAATAATCATTTTTACACACTTTTATATGCGTTTTATACACTTTGAATTAGCAAGGTGAATATCTCCTAAATGCTTTCGCTAATGTATATAG
Chr3	31355424	31355544	Xenopus_Target334	TAATactgagttttagtaaatgtgctaaCAGGATTGACTGTTATCTTTCTTTAAGGGACGTCCCATCATTCTTTGTTCTAAGGATGATGCTGAAAGTAAGAAGCTTGCCTACAAGACAAT
Chr3	31389947	31390067	Xenopus_Target1583	acttataaatcagaaaccaggTCAGACTGAATGCAatgactaaggtatgttattctggcggttgtttagagtaattttaaagataggaAAAACAAGGTTTACTACTTCTTTAAGCAGAAG
Chr3	31668351	31668471	Xenopus_Target2343	tttttgtataaaatttactattgaaaataaaatttttaaaaattcttttaTGTGAACCCGGTTTTATactcatttatattctattatcATAAGACTTAATGGGAAGTTTGTGTTTGTAAA
Chr3	31711921	31712041	Xenopus_Target335	TTGTGAAGCATCagttcttcattttatattttttcctcCTTGCTGCTTCAAAACACTCGatgtaatatgttttttaaatatcaATTTATCAAATACTATTTGTAATGGTTATTATCATGC
Chr3	31914175	31914295	Xenopus_Target3749	TTTCTTTCTACTgaaacatttttatgcatttattcTATCCCACCTAGACTTCTGCAACGTACAACAAAAGTCCTCCCAGATTCACCTTTATACCCTTCAAACTCTCCTACTTCCTACTCT
Chr3	31930735	31930855	Xenopus_Target336	AGAAGCATTTCTGAACAGGGCTGCAAGAGACTGGTATAGTAAGGCCCTTACTATATTCGGGCAAAAATCCTTATTTTACCTAGCACAGTATTAAAGAAtggatttttaaaacaatttctt
Chr3	32293679	32293799	Xenopus_Target337	ACTTCTATAATACAAATAACCTCTCTTATTAACCCCTATTATCTTATAAACATTTGTCGGATCAGTTTGCTTTCCTTTCTCACTTACCTTTCCTCCTAACTACTAGTAAATATGCAACCC
Chr3	32633645	32633765	Xenopus_Target338	AGGAACAGTCCCCCCTAcgttaaatttaaattaaaattcaATCCTTCGTTTTCCCACCGTTTTGGCTTTAGACGTAGGCTAGAACACTGCTGAATGCTTTTTAGCATAGAAAATACACAT
Chr3	33531849	33531969	Xenopus_Target3750	TGTCACAGTTAAAAGCGGTGCTTTTTATCTGAccgtttcctttcttttttttatcaacgCAGCAAGATATCCTCTCTATGAAATGGACATCAGCTTTGTCAAAAGTAGAGTTTTAGCTGA
Chr3	33846515	33846635	Xenopus_Target2344	TTTTCTGATTTTGATTCAATTTTCTTTGTAAATGTGCTAGCAATTGGAAATATAAACTCGACTGAATGTATTGATTTATTTTCtgatgaaaaaatgaaaatcaataaatcagtctCTTGT
Chr3	33879147	33879267	Xenopus_Target339	CTAACTCTTATCAGAGAGAAAATGAATTCTCTTTTACTCCAAAAAGGTTTTTGCACTGCGGTGGTGGAGAAAATAAGGTAGGTGGAGTAGGAGTAAGCGACATGCCTAGCACCTAGGCAC
Chr3	34013665	34013785	Xenopus_Target340	AGATGGATAATTTGAAGCAGATGGAGTTATTAAGAGGGAAACCACAAGATCAATGAAACGTGGAGAAATGGcagaaacatttttgaaaaaaaggcCAAGggacagaaataaaataataaa
Chr3	34013819	34013939	Xenopus_Target341	AAGGAGGAGCAGAATATGGACATAGTtgaaaagaagagaaagaaagcaAGAAAACACACGGAAGAGAGGATGgttaaataaaagtataaatggTGTACAAACTGGTTGTAAAGAAAAAAC
Chr3	34510488	34510608	Xenopus_Target1584	GAGCAgtgtctggaaaaaaaaagaaaaagattggGAAAATAATGATACTTTCTTGTAACGGTATAATACATTTTGCTTTCAGAGAGTTTTACAATTATTGTAGAGCATTTGTGCCGCTGC
Chr3	34697719	34697839	Xenopus_Target2003	TGCACATCCTTAAACATGTCGGTAAAGCATTTCATTCATTAGCAAAAATGTCATCACCGCAGTAGGACTGTTACCTGCTTTAACTTCAGGCTGCATCTCATCTTACCCCTTAAAAGCTAA
Chr3	34936901	34937021	Xenopus_Target342	tatgcatcaaaactgcaacaaatctgaaagtaaaaatacactGTCTAAAAGCTGTcacggtcatgtagaagtcaacagcTCCTGTCCTTTATCAATTGGCTAATCTTTTCTTTGctaaaa
Chr3	34976223	34976343	Xenopus_Target2004	CAAATCCACAGCACCCTATGAAAATATATTCTTTGTTAACGAATTTAGCACATTTTCCGTTGTTTCTTAATAAGGCCCTTAATCTCTACAACTGTGATTCCCCTCTCTGaattattactg
Chr3	35238245	35238365	Xenopus_Target343	AGAAAGAAAGTTTTcagaaggtgttttttttttcaacttactttttattagtttttacgaTACATATACctgtaaaccataataattacactgcttaatttataaatatctccagagaga
Chr3	35355374	35355494	Xenopus_Target2747	accatgattttttttcactCTGAAAGTTTTTTTGCCTTGCCAAATTTTTACCAACAGCGAACAACAGTGAAAAGTTCACAAATCGCAAtcgcaaaatgcggaatttcgctgcaaatctgt
Chr3	35384481	35384601	Xenopus_Target2748	tttctcactccaaatgcattaaagtcaattggcgtttttttctcactcctacaggCTCGACTTTTTTGAAGTCTTTTTCTGGGCAActcatttttctttaaataaacccaattgtatTTT
Chr3	35433912	35434032	Xenopus_Target3751	TAGCAAACAATAAGATAGAGTTCTGGGGAAACGGTTGCATCATGGGAAACAAAATAGCGAATTTGTACATCGTAAATTTGTGATTTAGCCTTAATTTAATAACTTATGCTCTGTTATAGA
Chr3	35496544	35496664	Xenopus_Target3752	ttacatttttttaaaaattcattatTTTCACATCTTTAGATACTGTTTTTTCATGCTCGTTTGCCAGCCTGAAACtgacatataaaaaataaactttgaaGAAAGAAAGATGTATTTATC
Chr3	35559021	35559141	Xenopus_Target1022	CATGCCTCAAGAGAAATTTGAGTATAATTGTATCAGACAAAAAGTATCTGACAAAAATCGTGCAGAAAGattaaaataaaagtgaaaactgactacaggtatgggatgccttatccagaa
Chr3	35593171	35593291	Xenopus_Target2749Xenopus_Target344	GATCTGTCAAGGTGAAAATTGATACGGTGAAAATAGTTTTTCTCGCCTTAAAATCTGTATTCTAAAATCCCACGAGAAACAACTTTCAACATCTTTCaatttatttctttcatttttttt
Chr3	35892301	35892421	Xenopus_Target1023	TCCATTAGGAGATAGGTTTGGGGTATATACACCCGTGCCTCTACTGTGTATTTGGTACGAATTGGTTTAATTATCCCATCATTTAAGGctcttttgtatttatttatttatttattcatg
Chr3	35921729	35921849	Xenopus_Target3753	GTTGCATGTTGCTCCAGTTTCAGTTTAATTTCATACAAGTTGGCTTTGGCATGGAAAACGGGAGCATAAAAAACCGAGAGGTTAAATGTTATTGGGAAAACAAGAAGAAGTGGTAGAGAT
Chr3	36008080	36008200	Xenopus_Target3754	TATAATGAAATAAAGCTAACAAATTATTAATAGCAGGGGTTTAATTAAAGCTTTGCTTCGATCAAAATTAAATAGACGTTATAATGtgcaacaacattaaaaaaaaaaagggaagatGCC
Chr3	36583848	36583968	Xenopus_Target1024Xenopus_Target2750Xenopus_Target3755	ccaggactatCGCCCCACAAcacccaaggtgcctcctctggctAGGTACCCCGCAGGGGGCCCCGCCACGCACccgaggacatcggaggccataggaagcagcaatagggttgggtctgg
Chr3	36584962	36585082	Xenopus_Target2751	CGTATAGCGCCTGATTACCTGCATATAGTTCCTgcatatagtgcctgtgtatagaacccgttatagtacctgtgtatagtttctgcgtatagcgcctgtgtatagtttctgcgtatagcg
Chr3	36590463	36590583	Xenopus_Target816	tatagtacccatgtatagtacctgcgtatagtacccgtgtatagtttcTGCATATATCGCCtacgtatagtacctgtgtatagtttcttcttatagtacctgtgcatagtacccgtgtat
Chr3	36591688	36591808	Xenopus_Target2752	agtacccgtgtattgtaccttcatattgtacctgtgtatagtacctgtgtacagtacccgtgtatagtacctgcgtatagtacccgtgtatagtacccgtgtattcTACccgcgtatagt
Chr3	36597422	36597542	Xenopus_Target3757	TCTAATCACAGGCACTAGAATCTGGTATATGGGCATCAAGGGGTGTGACCACGGGACCCGCTGGGTTTTCCCCTCAAGCAGGGCAAAAGCATGTGCTCCAGGTCCCCATAATTTTTTCTG
Chr3	36599606	36599726	Xenopus_Target2005	TTTGATCTAAATCCACTAATAAATGACCTAAGTGTTTCTATGTAAGACCTGCAAGTGCGGACCTTTCTTTCCTggtggatttatatatatactttatatatatttacagtatatattaca
Chr3	36603974	36604094	Xenopus_Target347	gtcccgagcattctggataacaggtcccatacctgtactttattacaTAATATCACAACGTGTCTTTATTATATAATACCCAatgtgtttttctgcattttttgtcTAAATTGAATGCCC
Chr3	36604319	36604439	Xenopus_Target3759	gGACCATGTGACTACACAAGGCGGAAGTGGTGAAGAAGCCCTAGACTCATTCTGGGGCGCAGGCCCCAAGCCTTTATTCATTCACTGAAAAGAAAATGCAGAATGTACATGGTAATGTTA
Chr3	36607719	36607839	Xenopus_Target3760	gtgataaaatgggtgtggtttgaagtgggtgtggttcaaaaaaggggagtggccaccACGTATggtagagaaattccagccctcggcaccgcagaagttggacagcactgttctattgTA
Chr3	36608644	36608764	Xenopus_Target348	GTGGACCTACACATGCCTATGGCAATTGACACTGGTGCTGTGGAAAGCCTGGACTAAACGCAGCCTACACATGTGGTCCAGAATCATTTTGGAGAATTGGCAAGGCAACCCGATAGCTGG
Chr3	36611745	36611865	Xenopus_Target3761	TCTGGATTTAAAACATTACAGTCCAACTATCACGTTGCTGCCCAACTATCCAACTATCGATATATCCAAATATCCAAATATCCAACTATCCAAATATCCAACTATCGCGTtgctattttt
Chr3	36614533	36614653	Xenopus_Target3762	AAGCAGACAAATGAGGAGGGATTTGTGTAATATTTCCATAGTTTGAAACTGGCATTTACGGAAGCTGGTTATTTAGAAACTAGTGAAAGGGACAAACTGAGAACTACTTTCATTATAGGC
Chr3	36615079	36615199	Xenopus_Target3763	CCCTGCTTGATTTACATCAGGGTCTGGGATGCCCTGTAGAAGGGACATTTGCTCAGTTCGAGACCAAGGTTGGTACCAACTTATACTGTATTTTGGGACTGGATTAGCACCTTCAAATAC
Chr3	36662880	36663000	Xenopus_Target2753	CTGTAATCAGCACAATGGCTGTAGATATCTTGTCAGACTGACAGTCATCATTTTTATCGTGCAAATGATGGACCCTGTCTTACATAAGCTCTACCATAGACACAAATCCATTTCACACTA
Chr3	36663847	36663967	Xenopus_Target2754	TTCTGTACTTCCAGTAACTatacatataaagtatatatcATAGCTGTGGTGTTGGAGTCGGAGTTGCCATAAAACCAACTCCACAGAGCTATGAAATGGGAGTTGTGGAgtcagaagcaa
Chr3	36666568	36666688	Xenopus_Target3764	ATTAGGAGGAGGTATGTATCAATTCTGCCAATGTTTACATGTGCCCCCACACTTCCGCGGTTACATACTTGGATCCTGGCTTTCGTGTGTGTCCATATTGACGTACTCCTCATAAACAGA
Chr3	36668935	36669055	Xenopus_Target3765	TTATTCAGTGTGGTAAATAGGCCAGCATGCAAAGGGTTAAAGTATAATGCCTTACAACGTAGCTACAAGCATACTACATAAATTCAATATTAATGAATCAAGAGCACTGTTTATGGGTTA
Chr3	36676429	36676549	Xenopus_Target2345	AAGACAGAAGCATAAGGAAATGTAGCAAAATGACATAGCGCCATCTGCTGTTCATACCGAAAACAGTCATGACTGCAAAAATCCCTCAGTGCTGCGCTACAGTAATTAGCCAAattctta
Chr3	36681193	36681313	Xenopus_Target3766	aaagtAGCCTCAGATACCCTTTCCATCTAATTCCTGAACAAAGCAACAAGTAAATTGCGAAAGTGCTTGGAAAAGAACCCTGCacaattttacatacattttttaaggaATACTTATGCT
Chr3	36690127	36690247	Xenopus_Target2007	tacctgtgtatagtacccatgtatagtacctgtgtatagtacccatgtattgTACCCTCGTATAGCGCCTGCGTATAGCACCCGTGTGTAGTACccgcatatagtacctgtgtatagcac
Chr3	37333667	37333787	Xenopus_Target3768	TTGACTGGAATGGTTTCTCTTTTTCAAGATCTGGTTGTTGACTCCAGCAGCAAGCTGCGCAATTCTTCTGAGCACTTAAGTATCATTAAACTTGTGTCAATATTTCCGTCCACTTAACCG
Chr3	37457220	37457340	Xenopus_Target2758	TGTTTATGATCGCTACTTTTAAATATATtctctgaggtttttttttcccataggatACGCTTGTTTACATCTGCCGAATCACTTGCCTTGTGAGGAGTGATGAATAGTCTATGCTAAGGG
Chr3	38116731	38116851	Xenopus_Target2759	ctaaaaccacaaacaaaataaagattgttatgaTTTGCCTGAGACAGCTCACTTCTAcgtgaccttgacagcttttagatggagtatttttacattcactgtttttgtggttttaatgcA
Chr3	38709931	38710051	Xenopus_Target350	CCGTTTTGCTAAAAAATCTCCAAAACTgttaaaaatttgcgaaatgcagcaACCGtgcgacttttttttacatgtgaccgtgactttttttcctGCTCCAAATAAATTACAGTCATTaca
Chr3	38890287	38890407	Xenopus_Target1586	gccattttgtcgCACAGAAAATCCAAAAAAATTAGCACCTTTTAACGCTAAAAAAtccgaattagaaaaaaaaatctgagcattaGTAATTGGCCCCTATAATATGTCATATTATGGTCA
Chr3	40033159	40033279	Xenopus_Target3770	CTAAGTAATAATCAACAGTATGAAGGCCCTCCAGCAGAATTCATACTGTCCTTACTCCGGTTCATTTTGTTTAACAactatttcaaatttgaaaaCCAGTTTTATTTGCAATTATCCGGG
Chr3	40349867	40349987	Xenopus_Target817	gtagatttaaagtatggagatccaaattacggaaagaaatccggaaaaccccaggttccgagcattctggataacaggttccatactgtACATGAAACCATAAAAAGTTACAGAGTAGAC
Chr3	40527601	40527721	Xenopus_Target2760	ACTCTGATACAGCAGTGAATAGAAACAGACACAGAAATAGCAATCAAGAGCTTTTGTGCGGTTTTGTCTATCTTGAGAAAAGGCAACAAGAATTTGGGAAATGTGAAGTGAGCATCTATT
Chr3	40725514	40725634	Xenopus_Target352	TGCACAGACCACTGATCCAGggaggttttttttccccttctgtagCAAATTGGCCCccgcttcagatgggtttttttccctttcattgGATCAGCTGGAATTTTTTGTGCAAAGGGTAGA
Chr3	41024118	41024238	Xenopus_Target3772	ACAGGCCCCTGGAGGTGAAATCACTTAAGTagaataaaggcaaactaaaaacACAATACGGGAGCAGAAAGAGATCAGAAAAGAAGGTGCTATTGGGATTCTCTACCCTTTATTCAGGAT
Chr3	42063448	42063568	Xenopus_Target1588	aaccagacagtggtttcaaTAAGAGAtagtaatatgaataggagggaaCCTGAACTAACGTATgttataaaaagcaattacaatATGTAACCtcaaaagctggaaaaagtcagaaataGA
Chr3	42902694	42902814	Xenopus_Target353	TAGGCAGAGATGCATGAAAACAGAACGACAGATTAATTACTCAATAGGCAGAACCGCACGTTGACAAAGTGGAAGATTAATTTGACTGGAAGCACACTGTGGCTAATTCATCTGTAATGT
Chr3	42996164	42996284	Xenopus_Target3775	CACTGCTGCTTAAATGTCTTATTTCTCAACGTCTCATTTCATTTGCTTTTCCCAGCACGTTACTATATCCCTAGCTTACAAATTGCATGAAATGATGACCGCTTTCTTCTGTTCTAAAAT
Chr3	43775454	43775574	Xenopus_Target3776	TAAGGTGAAACTTTGTAGCGTGTTGAAGGAGATTGGTTAACTCTGAGCAGCCTCATATCGTGTTACAGTTCTCTTTGGAGTTGCACTTCACTTTACGCGTTTTTAATTGGGTTGTGTTCG
Chr3	43925082	43925202	Xenopus_Target1245	GCTTAGGTATGCATTTTAATAGGAGAAATTGGAGTGGATCTCAAACTTTTCCATTTccgtttttcttctttttttttctttttccaatttgtatttgttttcaaAGCCTAATGTGCCAAT
Chr3	44157202	44157322	Xenopus_Target2346	CCTTCTTCTGATCTTACAGACAGCAGGAACCAAGAAGTTTACGTTAAGCAGATGTTACGTTTTTTATGCGGTTGGCCCACCACCCACCCTTAACCGCATAGGTAACAAAAGCGCTGGTTC
Chr3	44167918	44168038	Xenopus_Target2761	agagtAACTGCAAAATGTAACTCTATATAGCATATTATATAATATGTAATTATAATACGTGCTTTATTTAAGTGTTACCCacagcaaatatataaataaatatgaataaatgtatttata
Chr3	44236606	44236726	Xenopus_Target818	CACTGCACAGAGACTTATCTATCGGTCTCTGTAGATAATTGTCTTGTTGTGTGTTGTCCGAAAACAAGTGGAATAAAGAATGACTCAGGTAAGTGTGATTGTGATGTTCATTTGGAAGAT
Chr3	44597697	44597817	Xenopus_Target2347	ttacttaccaaTATACTTTTAACTTTTGATAGAAGATTTTCCTAATGTCAAAAAATACGTTTACAGttattattatgcattatttGTGAAATATCTCCGTGTTACacattgctttacaga
Chr3	44598716	44598836	Xenopus_Target3777	ggccaCAGCGTCATTGCATCCCCAACTaatagtttaaaatttagtggttgaacACAACGTCCCCTTTTTTTTACTGGCATATACCTTTAATTTGCTTTCCACCACCCAAATTTGCAGGTG
Chr3	45343538	45343658	Xenopus_Target2348	aataaaatatcataaataGCAGCTTTCCGGCATCtatctgttgctagggtccaaattacggtagaaaccaggcagtagtttgaatgagagaaaaatgaataggagaggacctgaattgga
Chr3	45542897	45543017	Xenopus_Target3778	ACGTGCAGAGTGGGGCTCAAGAAGGAGGCTTGTGTTAGAAGAAgtgggaatctgattgcggatagACTCTGCTTTGTTTTTTAAGGAATCAGTCCTGAGGAGAATGTGTCAGGTTGAGTG
Chr3	46400075	46400195	Xenopus_Target3779	AGCTCTTCATTTGTTCCCCCTCTTTTacggtttattttttttcttttgctgtttttCCGATTACCCTCTGTAATCACAccctctcttttttatttttcagtcatCCGACTTATGTCAGCC
Chr3	47600433	47600553	Xenopus_Target2762	CAGATGCCCGAGGATCAGCAAAGGTACAGCCTATATCATtctgcaaaagaaaataaaacgaTATAAAAATAGAAATTGCTGTTTCTTACTGTATTTTTCTCTAACAAGAAATATAGTTAA
Chr3	48196345	48196465	Xenopus_Target2009	aaactagaattgaattaggagaaaactATTATTCTCCTCAAACTGAATTCTGCCCATacgttttcacatgataaaacataaaaataatgttttctcattgatttgaatCTGACCCATTGT
Chr3	49199971	49200091	Xenopus_Target2763	aaatttgcttttctaaaattcagtctTTGTTGCCCTTGCcccagtaaatatttttttcgCACCAAACACTACTTCAACTTCAactacttgcacatttgctatatgttctaGGTCCTTAGA
Chr3	49397383	49397503	Xenopus_Target819	CATATATTATATGAATTTGTTGCTTGCTAAACAAAAAGACTAGTCATTAATCTTTGATcgcaatttaaaaatgaattcaaatACATAAGATAAGTTTTCTGTAAAGTAATAAAGATAATA
Chr3	50505783	50505903	Xenopus_Target820	GTTCTGTGGTTTCAGATCTCTGTGAAGAACTTTCCTTTTGTGACAGTAAGCCAAGCCACGCAGAATTTGGTACAAAAATATCTGAAATATATAAGATATTATTAaaaacaatgtacaaca
Chr3	50588446	50588566	Xenopus_Target1026	TCAGCTTCTGAACATATTTTCCTTAATTATAATAAAACGTAAGAAAGGTGACATTTAACGTTAACGCCTTTGCCGAACATTGGAAATGTCAGCAACTCAAGGAACATAAAATGTCTGTAG
Chr3	50709665	50709785	Xenopus_Target1246	AGTTGTTCTTTGATCTTTTGTTTGTAAAAATAAACCTCTAACAGTCTATAATGTTATCGAATATACTTGTAAATAGCAATcttgtcccctcacaagtgccttttctATAAAGAAAACAAC
Chr3	50897672	50897792	Xenopus_Target354	ttgcatttttcaacaaaatgttttttatttttaattaaagcagGATGGTAACCATGTACGCATCATGTGTACTGGaatattattgttttaaataCGATTCAAATAAAACCCACATTAATC
Chr3	51947201	51947321	Xenopus_Target2764	AATCACACAAAAAGCTTTTCCAATTTTGGCATAGTTCCTTTATCCCTTATTTTTTACCGTGCTTGACTTAAATTCTTTTTTACAACTCAAGATCAGTTATGGAAAAGGGCATCTGAATAA
Chr3	52732607	52732727	Xenopus_Target2011	cttggttgctaagataaattggaccctagcaaccagatacctgctgaataTCACCACcgaagaactgctgaacaaaaagctaaataatttaaaaatcccaaataataaaaaaggaaaacc
Chr3	53002229	53002349	Xenopus_Target3781	ATACATAGAGTGGCGGGAAAACACAAGCTAGTGACGTGTATGCATGACGTATAACATCCGTGAAATACAAACAATCAGAATGAAAATAAATCAATAGAGGAAAGACAGTAACAAGGGAAA
Chr3	53115487	53115607	Xenopus_Target355	gttaccctttaattctGAAACCACACTGGGACAGAATTGCCTTTAGTAATTCAGTCTCGTAATAAGTATCTATCAATTAAGCAAGGCTTTCATTTAATTGAGTAGTAACctatgtatata
Chr3	53441774	53441894	Xenopus_Target1247	ttttgaaaccataaaggtctaatcatttatcaaaagatccgaacTGAAAAAGCTCGAacgaattaaaatgcagaacaaaaacaaccacaaaaaaacaaagagcAAACCCCaaaacagctc
Chr3	53995427	53995547	Xenopus_Target3782	GTGTTCCTAAATGACCCCTCATATATCACAATATTAGCCATTTAAACAGCATCTTAACGTTTAGCTTAAATGTCAGTATTTTGCTTTctataatttttataattttcttAGATGCAATGC
Chr3	54215772	54215892	Xenopus_Target2765	TTCAATGAATTTGGAGTGAGAagaaaaataagaataagaaacTCAGATTAAGAAAaaacgcctattgacttcaatgcatttggcataagaaaaaaatgtgctaaaaaaaccAAAAGCCta
Chr3	54394701	54394821	Xenopus_Target2766	TTACATAGGATAGGTAAAAGTGGATGAtgacatggtaaaaaaaaacactgtcatGCTGCGTAATAAGTCTAAGAAAAAATATTGTATGTGATAATCAGCGCTATTGGTGGTTTATCTTTG
Chr3	54935566	54935686	Xenopus_Target3784	ACAATACATGTTTGCAAGATCTTTTTACAAATATATCTGTTCATTTCAGCAGTGTAACGTTTTGTGATATAGtacatatattataaaatgttaaattcttTTACTTTATCCAGTGGCCAT
Chr3	55919008	55919128	Xenopus_Target821	ccaatagtcacgctgtcaaaataaacagtttttagggggaaaaaaatgtaaaaaaagacgtaaaatgaaataaaaatgtaaaaaaagtttttgtgagcttgtgtatacatgtgcacatgt
Chr3	56914566	56914686	Xenopus_Target2013	GGAGAACAGCAGCAGTATAATGAGGCAAtcagctgggtgacagttagaaaatctagtgcggagaaaagaaaaagggaggttgttctggggtttgtgcatcccaacagatttgctgGATTG
Chr3	57149950	57150070	Xenopus_Target2767	CAGCTATGAGGAGTATGTTGGTGCTTTTCAAATACCtgtttataattataaaacatgTCGTCAGTAAACTGTTAAGGCAGATTAAAGAGACGTATAATGGATTTCATGGGGGTTTGTTGC
Chr3	57430495	57430615	Xenopus_Target3785	CTAGACTTTTGCGCCTTGAGGTAAAATGGATATTTGTATTGAATACGCACCATCCTGCGGGTCTTAACTCTATATTTGATGTTAATTGTTTTGTCTAGCTACTAGTTTTTCTCTTCTCCG
Chr3	57540909	57541029	Xenopus_Target3786	AAGACAATTACAACTTGAACTGCATCTTCATCTTTtatcgttttttttaaaaaatctcggTTCCTTTCAAGGACATTCCCTTATTTTAAGGATTGTCATCCAGCAGACTCCCGGGAAACA
Chr3	57792545	57792665	Xenopus_Target3787Xenopus_Target2349	attggcaaaaatttggagtaaatacgataatttcggatgtgcgttaattgcgcgaaaatttgtatcgtggttgcacgaaaatattgtggtacgatccgaacgTTTCGAAATTgccgtatc
Chr3	58801623	58801743	Xenopus_Target357	TGAGCTTAGTAACGTTGGTATTCtttgtaatataaaaatgtaacatgAGGCTTTGGGACGTTTTAAAGGCAACTAACGCTAAAATGCATGAGAAAcctaacataaaatatattttcatat
Chr3	58837220	58837340	Xenopus_Target1589	gatattgaAAGAACACACAATAAATATTGTTCACAATTACTGACAGTCATGGTGTCTCCGTGATAcagaacaaaagtaaaaaaaaaaaaaaaaaaaatggggaagCAAATATGCATCGGA
Chr3	59304259	59304379	Xenopus_Target358	AAGAGGCAATTAAAGAGAAACTGACAAAAGCCTGATTAAATCATCTATTTTCTTGACCGttgcctctttttttttctttgttaatgATAAATGCTTTATTATCATGTGCAATCCATCCCA
Chr3	59651401	59651521	Xenopus_Target2769	aaatttctgcattttgtcactggagaattgtttagcgaaacttccatgaaaactCCCACGAAAAAAATTGCTGTGattcaaaaaaagatgtgggtgaccaAAAATAAggcgtgtggcaaa
Chr3	60325210	60325330	Xenopus_Target2350	ATGATAACTATTTACTCAtcaaaataaatttaaagtaCTTAAGATTATGGTAAAAACTCgcacagattttttattttttttggtgttattttcaGCACAAAATCAGTTCAGTTGATATGT
Chr3	61162510	61162630	Xenopus_Target3788	TTCCCCCAGGCTGCCCCAAGTCTGCAAAGTCTACCCCCTCTATACTCACACCTCTGCCGATGACTTCAACACAGTTGCAACTTTCTTCTCAATTTGTCCtgtttataaattatatacata
Chr3	61855351	61855471	Xenopus_Target2014	GAATAGATTCTTTATTAAAACCAGATTGTGGAAAGACTCTTTTTGTAAATGTTAGTTACGGATGGAAATATGTTAGGTGATAATTTCAAATAATTTCAAATGATCTGGTTGtgtaaaatc
Chr3	62371067	62371187	Xenopus_Target3789	atcaGCCAgaaatgattaaaataataaaaatgtgaagGGTACACAATGTGTAAAAGGGCGTTTAGGGTGAAACCCAAGATAGATTGAATCTGTTCTAGTAAAGTAAAGAAGCAGGATTTA
Chr3	63137920	63138040	Xenopus_Target1248	tatataatgtagtaACAGAAGTTTTAGCCAATCTTTTAATCATTTCCAATCTGGAAGCGAGCATTCTTTGTCTTTCCAATGGCAAATGGCTTGCGTTATTTTGTTAAaccataatttatt
Chr3	63453266	63453386	Xenopus_Target3790	aagctgtataatatgcTAAAAAGAAACCCATGGAAACTCATGATAAAAGAAGAAAAGACGGACATAATCATTTTTAGTCATAGACGAGTTGATGATGGCTTCAAAATTAAAACCAAACCA
Chr3	64170511	64170631	Xenopus_Target1028	ttggttTGTTAAAGCATATAAAAAGAAGAATTCAAGGTctttgtgttcttttcattttcgtttcattttaatttgtttgtgctttttatattcagatcttttaataaatgactagacatt
Chr3	64182022	64182142	Xenopus_Target2015	cggaaattaacaaaaaaattgcagaaaatatgcacagttctaaaacttagaaaaaatacgaattcaTTTGTACTCATttggactttaatgaatgtgcccctacatgTAACAAGCTGCATA
Chr3	64429093	64429213	Xenopus_Target3791	aataaaatattaaaaaattatttaaaaaaatattaaaaaataaaatattaaaatataacggaatgcctttatttgtatttatgcaggTTCATATTGTTACAGCAGAAGAAGAGGAGTCCA
Chr3	64613553	64613673	Xenopus_Target3792	TTACCCATATTTTATTTGGAACAAATCTACAATAAATACATCAAAGTCCAGTCCATCCGTGTAAGGGTACAGGCAGAGCATAAAACACTTGTAAACAAAGCTTAAAGCTACTGCCTTCTA
Chr3	64957596	64957716	Xenopus_Target3793	AATGTGTCGGTATATGTCATAAAAACAGTCTTCAGTTCCAACACATTATTTTCTTTGCGATTTTTCTCTCCTAAGGTTACAAACAATCAATAGTTATGTTCTTTTTATGAAGAGGTCTAT
Chr3	65230983	65231103	Xenopus_Target1591	CTTTTGCTGGAAGCTGTGTAAGAAAGGTAATTGGATAAACTTTGATTTTCAATATGGTCGGTGGCCTTTAGCAAGCCATGGAGTACATGTGATGGCTTTGAGCTACTAAGTAGTGTGACT
Chr3	65964324	65964444	Xenopus_Target1029	AAGCTAAATGATaatgaaaaaaagtaattttcacTCTTTTTATTTAAATCTCATACCCGCCAGTCAAATCTATTTAAAAACTATATGACCCATTgcagattttatttaaaaattacttac
Chr3	66512539	66512659	Xenopus_Target3794	CACCTTTAATATTTGCCCCTCACTGTTCAAAATGACCATTGAAACTTGTACATTTCTCGCCACACTTTTGCCTCCTTTTTCATACTCCCCTTTCTCTATGGTGATATATAGGTCATTTCG
Chr3	66637192	66637312	Xenopus_Target3795	TCAACAGTTATACAACATGACAAGGTGGCGGGAAAGTGCAAGAGATTACTTCAGCAGACGTCATTGTGAAGAGACCACAAACAAAAAGATTTCTATACAAAACGAACTCAAAAAGAATGT
Chr3	67486042	67486162	Xenopus_Target3796	ctgtatttttattataaagcacaaAATATTTCTGTAACAATCTGAAAAGTTTTTTCACGTTACTGTTCTATTGTacaagaatctttttttttttttctaacacatTTCTGGGTGATTCTG
Chr3	68166360	68166480	Xenopus_Target2016	ACTCAAATGGCATTCATATTCCAAAATATAATGCTCCCAGGGAGATTGGTAGTTGTTTCGGatctaataatgaaaaaatgtaataaagctTCTTACATTTTCTCAGATCTGAACTGTAAA
Chr3	69098836	69098956	Xenopus_Target359	catttaagaaaaaatatatattttttgaactatgtttttatttattttcaaagaaaaacgAGGTAAAGGTACAGTATCAATGTTTAAGGTTAAATAAGTACACTTGTTCATATAGGTTGT
Chr3	69112760	69112880	Xenopus_Target2770	ATACTTACCCATCCTGTTGCACTTTGTATACCAGGTGTCATGAAATAACCACAATACGCGTGACATTGGATCAAAAAGGCCACAGCGTTTATTAACATTCAATAAATTTAACATTGTTAA
Chr3	69672740	69672860	Xenopus_Target822	tgtatttgtggtgaaattctgctgaattattttgcaaaaccgAGGCAAAAATTAGCTGCGAGAAAAAACGCCAcattactttaatgtatttggagtgaaaaaTAAGTTGTGTGTTGTTGC
Chr3	69711498	69711618	Xenopus_Target823	TATAATGTTGCATTGTTATACCATGTTAGGTATTAACATTCTTTTATTTACAGTAGTCGGCAGTCTCAAGAATTGTGCCGATTAATGATGTTAAGTGAAGCACTAGCCACCCGATCCGCT
Chr3	70039683	70039803	Xenopus_Target2017	AAATACGAGAATGACTTGTTTTGCACGAGAAGTGCTAATACGAAAATATATGATACAGCgcaatataaaatatttgaaatttaCAAATGTGCCATATATGTCATGCTGTATTTCCAACAC
Chr3	70355665	70355785	Xenopus_Target360	ataggaggaaacaaataaaaagataaggtttaaaagtaacaataacaaaccgTATCCTCGCAGAGCtatagtattttggctgctggggtcagtgacccccattagaaagctgcTACGAGt
Chr3	70831030	70831150	Xenopus_Target3797	GTCTTCTGACAATCACATTACCAGTCATTTCTATGTTTTTGCCTGGATAATACCTTAACGATACATGCACATACACTTTGGATTCTATTAATCAGAATGTGCAAAAttatactgtaaaat
Chr3	71215438	71215558	Xenopus_Target3798	attttattgaaAAAccttacattatatatttttgtttgttttgacttAATTACAAATCGGATTTTCACCACAATATACCTATGGTAATTTGGCACACCTAAGTGTGAGACAGCCAACTAC
Chr3	71297521	71297641	Xenopus_Target1030	aataaaataaaacactacAATATTgacattacattttatatttttgtcacttaaatgcgtaaattaaatatttttctctgCACGCAAATCGCATGGTTCTCTTTAGCTCTTCTGAACTGG
Chr3	71580251	71580371	Xenopus_Target2771	TAATGTGGATGAtagacaatatttttttaatacaattctGTTGAAATGCTTTGCATGACGGACAACTGTAAAGAACATGTgggtttaaatagaaaaaaaagttggggaacaacacaagct
Chr3	72636748	72636868	Xenopus_Target1249	ACAGAAATGTATCATATTTCATATAAATGATGTTCACCAAATGTAATCATCCAACCTCGCTTGCTGAGTGCTTTGAATATTATTACTTTTTCTAGAGACTACAGAATTTGTGCATTATTT
Chr3	72855760	72855880	Xenopus_Target361	ATAAAAAGatgtttagaaaaaataaatatcatgACTAAATCATTGTTATGTTTTCCACGTTAtctattaaatataaatgttccTTGCAAAATTAATAATTtccaataaaataattatatc
Chr3	73619193	73619313	Xenopus_Target2352	tggcgatgtTTTTAATGAGTGTAGCTTGTAGTGTATTTTTTCCCCTATCTTTGGCTACGTTTCTTTAATTGCATCTATTAGTATAGTACTATATAATGGGGTATATTACTGAAGTTTTAA
Chr3	73653507	73653627	Xenopus_Target2018	CCAGATAGCAGAGCTTGAAatacagcaaacaaaaaaaacaaaaaaaaagtcaagagcACGCTGTCTGCCACTGCAACATAGAGGCAATGCCAAAAAGCTACAAAGCAAAAAGGCTCAAAT
Chr3	73806115	73806235	Xenopus_Target824	TAaggttttctaaaaaaaagtttttgttgtttgtttttttttttttttttacatctacgtatgtgttttttggcagtaaaaaaaattagaaataattttaGAGTATTTTCCTGAAAATTC
Chr3	74154205	74154325	Xenopus_Target3799	TATCATTAGAGAAGGCCACTTTTGTCTGTATTAAACCAAGTacatggttagtgatgagcgaatctatcacTTTTCAATttgcaggaaaattcacaaatctcGCAAAATCAgcatatagaa
Chr3	74575174	74575294	Xenopus_Target362	tgtacTGGAAAATTGCTATAATGCCCCATTCTTTTGTTGCTAGAAGCTGCGCTAGAAACGAGAGAGTATAAAAAACGAAAGCTCAGAAACACATGATACTTTTGCACGTGTTAAAATGTA
Chr3	75113152	75113272	Xenopus_Target3800	CTTATTTGCTTATTCTTATTTTCAAcagcttctctctctctttctttctaccAAAGCCGAGATATATTGTTCTGTTTCTAAATATAATTTCTCCTAGGCTGCCCAAATATTGTTAGTCTC
Chr3	75473543	75473663	Xenopus_Target3801	CTAAGCTAATGTGAATTCACTAATAgtcagcagtaaaaaaaaaatacatttccagtGTCGGTAtttcataagtaaaaaaaaaaaaaaagaaatgactaGCTGATCAATTGATTACTGCTT
Chr3	76197949	76198069	Xenopus_Target1031	TACTTTACAGTGCAATAATCTACCTTCAGATTCCTATCAATTCCAATCTAATATTTTCGTGTTAATTATAACATGATTTCTGGATTAAACACTACCACTTTTGTatcttctaatatatat
Chr3	76571866	76571986	Xenopus_Target3803	ttcactaaaaggacagacgTCAAAATTTAGGTGTggtgttctttgcgttatttaactcgcgatgagcgtttttcttgtgttaattcccgccgcatgcattatttcccgctgcacacgata
Chr3	78403557	78403677	Xenopus_Target2773	AGGTCCTTTGTGCCTACGGGAGTCCATAGTTTAATTAAGTATGTTGTCCTCTGCCTCCGTGTTATGCTATTGAATCTTTTATGTTGTTTTTCATTCTGATAATTTCCCTGTTCTttaatt
Chr3	79248664	79248784	Xenopus_Target826	AAATTTGAGATATTCAGGATTTTTATTTGACCattaaataagtgaccattcaatATGCgtgtttatttgttttagaaaatcaaactcaaattcacaaactcaaaaattaataATTAAGCC
Chr3	79558781	79558901	Xenopus_Target3804	ATGTAGTATTAAAAAGTTAAGAATGTGTTTTAATCCAGGAAATTCAAACAGTGATAAACGTACCAGGGTACTTTTTAAACCCTTGTTTATCTTTGAACTATTTCCattttgggatttttt
Chr3	80518488	80518608	Xenopus_Target2774	ATTTGGAAAAGACtgaaaataaactgtaacagttgGTGGTCTTTTTTGAAGCAAAATCGAATGACTTGATGAGATTGTATGCCAATGTATGATGCTTTCTTCTTTATTCATGTTGTAAAT
Chr3	80742439	80742559	Xenopus_Target1592	TACCCAAGACTCCACACATGTAATTAAGAGGCTAAGGGCACTGGGTAATATCCCCGACGACTGTATCCTAGTAACTATGGATGTTACCAGCCTTTACACAGTAATCCCACATGATCAGGG
Chr3	81079142	81079262	Xenopus_Target3805	atgctcctctactgacctccTACTCGACACATCTCTCTTTACCCTCTTACACAATCACGTTTAATGCTGCACCCCTTCTCTGGTATTCTCTCCCACATTCTGTccaactttctcccaatc
Chr3	81152920	81153040	Xenopus_Target2019	aaactttcgtatgCGTTGCGACAATACCATTTTGTTGCGTAATTTctgatgcacagtacgaaaaagttgcgcaaattagagaaaaaattggcgaaaatacgcacAGCACGGAAAcgtaga
Chr3	82975250	82975370	Xenopus_Target1594	aataattgtCTTTTACTTTAATAAGAGTTGGGTATTTTTGTTCATTCAGGCCTAGAAACGTGGATAAATAATGCTGTAAGAGCAAAATATGAAATAAGTAAGTGTTAGCATTTCTGTAAG
Chr3	83184151	83184271	Xenopus_Target3806	gcattattaCACTCCAGAATTATTGATTGTGTTTGTAGATATATAATGGGAAAATAAACGTTTTTTAAAAAAGccagtaaaaacatttttctgacaAGAATGATtgcctttgattttttt
Chr3	83351742	83351862	Xenopus_Target363	AGGCTACTGTCTGTATGATTTATTTCTTTAATTACGCCTTTTATATAATTGCCCCTTCGCTTTTAACAAGAATAAGGGATaactttacttttaattttttttagtacctGTGGTCCTTCC
Chr3	83369370	83369490	Xenopus_Target3807	TTGCCTTCCAATGGGTAGCACTGTTACGTTCATAGTCAATGTCATGCTGACCTTGATCGGGCTGCTTCAATAATGCTAACAAGATAACCAAATAATGACTTATTTCTTTTATCTCTTTGA
Chr3	83725144	83725264	Xenopus_Target827	CTAAAAAGTAAATATCACTACAAGGCATGGATAGATTAAAGACTACATAAGGGCTCTTCGTCAGAGCATAAAAAAAACTATGGTAATATGGTAAAAACTATggtaaaaacaaagcaaaac
Chr3	85983041	85983161	Xenopus_Target2021	GGTTCCcaatttgcattttatttcccATTTGTCTATTTTCCATTGCTCCCAGTGAGACGGAATTATTTTGTTATTGAAATAAATACTAGAAACTTGAATTTACCATATTGGAAGGTAAAT
Chr3	87322339	87322459	Xenopus_Target2776	ACAATACTTATGGCACAATGATCTGACAGTATTAATAGTGACAAATATATTCCACATACGGCTTATTATCAATAAAATCAGAAGATACCGTATATATATTGGCCCTGAGGCTCATGCAAT
Chr3	87673341	87673461	Xenopus_Target3808	TCTCACACTTTTATAAATGTTTAGCAACATTTAGGTGCATATTAACTAAAACTCCAacgtttctcatttttttttttttttaaaaaagtagaaTAAACTAAATTCGATTTCCACGAATGC
Chr3	87855975	87856095	Xenopus_Target3809	gaaaaaaagataaaaaatacataaGGGATATGAATAGACAAATTATCCATGCACTATACGTTACATAAAGAAGATGTAATGGACAAAGTAATTTCTGTATAATTTTAGATAGACATATTG
Chr3	87880434	87880554	Xenopus_Target2022	gagTAAGCAAGAGCTAGAGAGAAACTCGCCTGGAGAGCAGTGGGAAGACAAAAAAAAGCGATCAACAAAAAGAAAGAGAGGCttcctgaaaaactgcaggaagacAGGCAGAATTAAAca
Chr3	88593981	88594101	Xenopus_Target3810	TTAATATAATGCAATTAATAATATATCAAATTAACAGAGAAGAGACAGCTTGTGTTAACGAAATAAAATGGAGCACCTTGTTAAAAATTGTATTGCCAGAATGAAGGTTTCTTACTTATT
Chr3	89608510	89608630	Xenopus_Target1250	GCATGTCCCTCTATACCTCAATggcttttttctgtgtttttgtcCCAAATCCACACTCGACTACTGTGCATGCTCTGCTGGAAACCTCTAGAGAAATTCCCATAACGCTTTCTGATTTCT
Chr3	89728417	89728537	Xenopus_Target3811	TCAAACTCCCATTACTTTTGTCTGACTTTTTGTCTTAACTTTGCTCTTCTTTCCCAACGTCTGCTTTTCCTTTGCTATTTCCTATATTAATTAGAATGCCACCATGCCACACTAATTCTT
Chr3	89824512	89824632	Xenopus_Target2023	TATTCAATCAATGATACTAGTTTTCCTGTAGTCTAGGAAGCTCCACTAATACAATCACGCTTCCAACCATCGGCCTTTTAGTTTACCTAGCAGAGGATTGTCACCCATTTTGTCTCCCAT
Chr3	90450582	90450702	Xenopus_Target2777	TAAAGGTAAAGATGAAATAACATGAAGACTGGATTGAAGCAACGGATTGGTTCTGCTCCGGAACAGTGAAGTTTTTCACACAGGCACTTGCTATTTCAAAGCATAGACTGACGAATCCCT
Chr3	92666650	92666770	Xenopus_Target2778	GTGCCCAATTATTTTTGGAACCAAAAGGAAGACTAACTGCAGTAAAAACAAAGTCAGACGCTGAAAAAAAATTGGTGGAAAATACGTTTTACATTAACAacttatatacaaaataatact
Chr3	93451418	93451538	Xenopus_Target2354	CAAAAATTATTAGATTTtgtcttgtatttattaaaaaaaggttccaataacatatctgcgtgtggcaaaagtaagtgaatccttaggattatgCTATAATTTGAAGGTGATATCAGAGTC
Chr3	94965994	94966114	Xenopus_Target2779	GTGCCCACAAAGCTTCTGTTACCTTCTAAGGACAAAGAAAAATGGACTTGATTTTTGGCGGTTGAAAGGTAGACATGTAATTTTAGGAAAAAGTACAATATAATCAAAAAGGCAAAGAGT
Chr3	95648710	95648830	Xenopus_Target365	AAATTAAATTGTGCTAGGAAAAAAATGAGGAGTAAGGAAAATACATAAATTGGAGCTACGTCCTGCAGAGAGGTTTCtggacaaaataaataaataaatctagaaTGAGAAATAGAAAGC
Chr3	95663765	95663885	Xenopus_Target2780	CTTAAGTGCAATGTTATTTGTGATATATGTCCAAGTAAAGAAAATAACTTAATAGAGACGGATGATTAAAGGGCATGAactgttgataaaaaaaaaaaaaaaaagcagagtgaGGGAGAG
Chr3	95722103	95722223	Xenopus_Target2781	tgtaTTGGcgacatttatgttattttttaatttcaagtTTTTGTGATTAATTCAAAATCGAATAGGATGGGTAAAATGCGATTTTGctgcatttaatgtttttttttcatgtttttcact
Chr3	96181520	96181640	Xenopus_Target3812	TGTTTTaacctttttgactttttgaGAACCTTTTTAACTTATTGCTTATTGGCCTAATCGACTGGTGTTATTTAGCAGTTTTGTTAAGTAAGTATAGTCCAGAGAGCATCAAACTATGCT
Chr3	96302901	96303021	Xenopus_Target3813	ATGTGCTTTGCAAATGATTTATTTGCTAAtggttttgtttatttgtatgtttttattcGTAGCATTCTGCTAGAAGTATTGCCTTCTGTTGGGCTAAAATGTAAACTTGATGCACTAGCA
Chr3	96459168	96459288	Xenopus_Target2355	TTTCCAGCTCATTAGGAAGGATATActgtattaatgagctggaaagagtgcagataTGCGCActtaaactggtaaaagggaccAAAGATTTAAACTAGGAGGGAAGACTGccaaagttgg
Chr3	97272024	97272144	Xenopus_Target828	tTTATTTCCTGCATACTACAGGTAACAGAAAGAAGAAGATTTATGTGCGTAATTCTACGCACCTTTCCTATATTTATTcagtacaaattaaaaaaaattgaaatgggTATTTGTTTATTT
Chr3	97632534	97632654	Xenopus_Target2782	CCATTTTTCGACTTGTTGCGTGATaactgacttttttgtattgttgcacaaaagccagcgtcaaaaacCTCAAAAGTTTTGCAGCAAAGAAAGCTCTTCCagggaaggggcatctgccag
Chr3	98636081	98636201	Xenopus_Target1596	TTAGTTAGTTGAATTGGGGACATAGGTAAATTGGAGGCTTAAAATTCAGAAGGATATTCGTCACAGCAAGaggcgggcccttgtcagtctgccgggtaaatatttgggccggtaagagag
Chr3	100940472	100940592	Xenopus_Target2715	GAAAAGAAGAATAAATATCATTATCATTAATTAATTTGCAAGCAAAAGTAGTTAACTACGATGGAAGTGTCTGTAAGCACTTACAATGTAAAGAATGAAACTTAGTCCcttatgtttgta
Chr3	100998512	100998632	Xenopus_Target2716	TATTCCTTTTTGAATTTTGAATATAAACATACTTTCTTTGGCTTCATGTTAAATCTCCGCCTGTTCAAAGCTGGTTTACAGAAAGTAACACTGAACACCCATAAAACTGCCCAATAGCCT
Chr3	101274008	101274128	Xenopus_Target3680	aagataaatatcactttaaatatgtatttttagtaATATTCTTGCACATGGGGAATGACGTGTTGATTATAGAGGGAAGTAAGTAAGATTTTATAggtaaatgaaaaatgtttggtTGGC
Chr3	101472749	101472869	Xenopus_Target3681	tttcacatattttacaGTATTTTACAGATTTTGGGGATATGGGCATGTTTTGTATAACGAAAACCATTTGAACACCCACTAGGTACTTTAAAATAGAATGCAATTTCAATACAATTCTAA
Chr3	102912717	102912837	Xenopus_Target1009	cacccgcatcttttttggacgcctgtgtctttttttttgtcacccacacttttttgacgcacccaATCTGCTGTGGCTAcaacccttttttgacgcgaccgcgcccaatctgCTGCggct
Chr3	103255457	103255577	Xenopus_Target3682	gctcacaaaattaaaaaaaatgattttctcgtGATAAATCAATAGGCAAAATTTGTGTCGAGTACCAATGCTTGTATTTTTGATATATTGAAaagccattttaaaaatataagaatGAGA
Chr3	104227377	104227497	Xenopus_Target1010	GCATCCTCAAATATCCTTAATTTTTCTATCCCCTCCTCTTCTTAGTACTTGTACTTTCGTTATGGTTCTATTCTTTTCCTATTGTTTATATAGTACACCATAAATCTGTTCAATTATAAC
Chr3	104555483	104555603	Xenopus_Target1231	atagtctttgtgaaaaatacaactttttcgtggaagttaacggaaaccacgaaaaagtcgtggaattttaacgaaattatcgtTAACATTaggaaaagttctataaattagaaaaaatat
Chr3	104567326	104567446	Xenopus_Target1556	AAGAATTGCAAGAATTTGCTTCACGTGCACTTCTATTAAATTCTTCATTGAGTATAAACGTATGAGAAAgaagaatattttttattgacttgagcatattttattttcttgtacCTTAAT
Chr3	104733640	104733760	Xenopus_Target2717	AATATGTTGTATATGGTGGCTGCACTACTGGCCAGAAGTAAACTACCAGTATTAGTACGTCAGTatcagatttttgtatttttttagccaAGTATCCGTActagttttggtttttttttt
Chr3	104937978	104938098	Xenopus_Target1232	tccaacttttacatgggggtcactgaccccagcagccaaaaaactatcgcTCTACGACGCTAGAGTTTTATtgatattactttttattacttatttttctatacagGTTCCCTacttttc
Chr3	105076813	105076933	Xenopus_Target297	AAATAACTTTTACAAAAAGAGGAAGCTGACTAGTTCTAAGGAAAGAGGAAGGGAAGAACGGAATAGGTTGGAGACAGATCTATATGACTAATATCAATTGTCACCAAAAATGTACCTGCA
Chr3	105181879	105181999	Xenopus_Target1011	ATTTACCAGGgtaagagcaatttttttttttaaatttaaaaataaaaaaaaaacctgccgaaaaaatgaatattaataaaacaaaaaaagtacaaacaaCTTTGTGTCTATGTTGTGTGC
Chr3	105447259	105447379	Xenopus_Target3683	CCTTCGTTATAAGGTTGCCCGCTGTCCTCTTGAGATTATAAATTTACTATTTGTATTCCGGAAATTGAATAGATTCAGTTGTATCCATTATGTATTCAAAGATGCTTTGTGTTCCTTGGT
Chr3	106027644	106027764	Xenopus_Target3684	AAGCGCAAATGTCAGAAAAGGAGGattgcagagattttttttttaaccattactTACCGATATAGAACTATTTTTTTTAGGTTTGTACTTATTTAGATCTGCAGATAACATTTCCTTTCT
Chr3	106174969	106175089	Xenopus_Target3685	AACTTCATTACTGTCTTTTCCCAGAGATCCCCCTAAGTGTACAAATTTTCCTCTATTCGACTACTAAACTATATAAACTCCTGGATGACGGAATTCACAGCCATTTCTGTAAAGATCTTT
Chr3	106610222	106610342	Xenopus_Target1233	tgtcACTCCAAATGTAAAGTcaatggggcattttttttttttgctgtgactttgCTGCGACATTTTttcattgcaactttttttttttttttgctgaacttttctttgcagcgaatttcg
Chr3	107199419	107199539	Xenopus_Target3686Xenopus_Target3687	TTTACAGAAGGGAATGAAAGTGgtagaaaagaaaataaactacGTTATACAGAACAGGGAGAGAGTACTTTTCTCGATGAGGCACATGACTGGGATGGAGAATCGGCCTTGAGATCTGAT
Chr3	107289087	107289207	Xenopus_Target803	ACTTTCCTTGTCCCTCAAAATTATACACAAAGCATATATcacaatacaaaaataatacGTCACCATGCATATGGCTAATAGATCACTGGAGATTGTTTGTTTATACCTTTCTAAACAGCC
Chr3	107668492	107668612	Xenopus_Target1557	CCAGGCAACTGTTTGCAAATGGAAGAAAACCAAGGCAACTGCAATAGAAAATAGAACACGATTTTTAGAATAAAATATGCACATTTTGTACTAAGGTATATTTTTGTGTCATAGATTCCA
Chr3	108144018	108144138	Xenopus_Target1558	TTTTTTCTCATTTACAAAGAATTCCTGTCCCTGTTCTTGCTCCCATGCAATAATACTCGTTTTCAGCTCTTCTTCCAACTACAAAACAGGCAAGACATTAGAAACATTAGAAATGTTTAT
Chr3	109108775	109108895	Xenopus_Target299	CTTACATGCCACCTATTCCCTTACATGCCTCTTATTCCTAGTTTGTTCTTTGTCTCCCGATACTATTCTGCCCCTCACCTAAAAACATACCAAATGCATTCCAAATGCCTGAAATACAGA
Chr3	109134735	109134855	Xenopus_Target3688	CTATTTATAGATGACTTTTCTGTTACTATTTTATCATATTAAAATATGACGATGTATGCGTATGTGCATTGTTTTAGAAAATAGTAACAATGTTATAAATACTTGGATGCTACATATTGG
Chr3	109437448	109437568	Xenopus_Target3689	CTGTTCAGAACTGAAGACGCAAGAGAATGTTGGGGAAAGAAAACTGTGTCTCCATAGGcgggaataaaaagtaaaaaatcctGCAGCAGGAGTATCATTATAGATAACCATTTGTAATGG
Chr3	109562396	109562516	Xenopus_Target1234Xenopus_Target3690	ctcacattttttaaatttggcatATAGTTTATGAGTCCGAAGCCTGGAGAAGACCTTCTTCATGTGCACACAATGTTTTTCGatggaagaagaaaaaagaagaataTCATCCAGATATAT
Chr3	109574324	109574444	Xenopus_Target804	CAAAGACAAATACATGTTTTACATATAGAAAAATGTCAACAACTGGATAAAAAAATTACGCTACATATCGTTGGGAGGCATTAGGGGTAGGATCTAGTTTGTGACAGTTTAAAATCTAAG
Chr3	109864098	109864218	Xenopus_Target2718	ATAAATTAGGTAATTATAGATAATATGGAGCATGCAAGTGGGTAGAAATTCTGAACAACGGGAACTAATTTTTGCATCTAATGATGGGTGGTAGAGGGCAGAATCACAAAGTGATAATAG
Chr3	110155850	110155970	Xenopus_Target3691	ATTAACCAACATTCTaatggatttattaaaaaaaaagcataaataaaaaaaagtgaaacgaACACAAAAAACACTAATTTATCACATTTCTTGATTAGGAGTGTCCACAAAAaccaaaaa
Chr3	110292973	110293093	Xenopus_Target2719	atgaagcagggttttacatatgtttaTGCAATATctttttatggagacctacattgttcgagGATTTGATTTTCGTTTAAGTAGCAGAGTAAGAGCaaagtttaaatatgtaattttagA
Chr3	110695429	110695549	Xenopus_Target3692	TGTTCCTATCactcacaaaaaaaaacctgtgaaatTAGCAAAACATTCGAATGCAGAACGCAAACATTATATTCAGAGGACAATAATGAAAAGTTGAATTGAATAAAGGAAATTTCTAAA
Chr3	110697536	110697656	Xenopus_Target2720	tcattaataaaaatatGAGCATATTAATGCACAAATGTATTTCCTATAAAGTATTCTCGCTTCCACAGATTCTTCATCTTTTCTACTTCTCCACCGATGCATTTTTCTCTGATGTATTGG
Chr3	110921007	110921127	Xenopus_Target1235	tatttcatacaaaaaaaaacactggtgtaAAATAGTGTATTTTTAAAGCCCTGCTGCCCGTTCACATTAATTAAGTAAATGCACTGCAATCCCAGAAATAATTAATTCCAAAagctaatt
Chr3	111232683	111232803	Xenopus_Target300	AattttttagttttcaaaaatgCCCAATCTTATCTGATGAAACACATTTATAATTTCCGCAGCAAACCAAAtacacagtaataataataatataataattatattattattggtttatga
Chr3	111492431	111492551	Xenopus_Target1344	GCAGTGCAAATGTTTTAGTTGTTTCTATTTCTTTACATAAGGCATTTGTTGCATATTCGACATCccagaaaaaaatacatgtaattaAACCTAAGGTACCAAAAAATCCCTTTCATGAAA
Chr3	111803199	111803319	Xenopus_Target3693	acaaaaaatggcAAGAATTAGGTTCAAGTTGCAAATCACAAACTAATCAATTAAATGACGAAAAAAGTGAAATGTAGAATAAGGTTTACATTAATATATCTTTGCTGGATTTTTTTCACC
Chr3	111809326	111809446	Xenopus_Target805	AGTGATTAAGTTGTTTGCATGATGTTAACTGAACAAATATCTAAAGAAGTAAGAAATTCGTAATTATTTACATCCACCTCAGagaaacccaatagggttaattatattttagttaagatc
Chr3	112228427	112228547	Xenopus_Target3694	CCATTTACTTCATTCATTACTATACCCTTTAATGTTAATGGCATACTAGTGCAGCTACGTCATTATATCATTAGAAACTGAATAGGCTGATTGCCTATTTATAGGGTTAGGAATTGATCT
Chr3	112322821	112322941	Xenopus_Target806	aaaatacatgCTTCTTCTAAATTTGATTCCagcaacacattttaaaaaaaacgttGGGCGAGAGGCATGTTTCATTCCCTCTTCTTTTAAAAACAGTCTGTGACCATTTGGGAGCTGAGG
Chr3	112531431	112531551	Xenopus_Target1236	AAAGAAAAGGCTTTCCAAGGTTTATTGTCTAAGGAATTATCTGTGGCCTAAAGTGAAACGTTCAAGGGAAAGGAAAGAAGAATCAGTAAAGCAGAAATAGTGAATATTTGTCTGTGGGCT
Chr3	113432945	113433065	Xenopus_Target1560	acatacaaatatttttagGGCACCATGCTGCTGTAGAGTTTGCTGCAGCATCTTGTCCGACTATCCCCTTTGGCTTTTAAATtataatgttaattatttttctaaCTCAATAATTGGACT
Chr3	113850822	113850942	Xenopus_Target1982	CATTTCTCATCTGAGTGTCTGTGTCAAGTGTTTTATAAACCTCAGCCCCACAGCTTACGCACATTAAAGCAACACGACAGCTTCATATCAAACAGCATGCAGCAACATTAAAAGGAAACT
Chr3	113905534	113905654	Xenopus_Target1237	ccaggctttgctgcATAATAAAAACTAccttatttttttctgtgttttttcttaaaacgacttctgccagaacttacttacacaaggtctgaagaggcataaaataattgtattaaaTCT
Chr3	114143212	114143332	Xenopus_Target3696	TGTATTGTCCTCATTGAAGTCCCTTCTTTATCAAAGACCATTTCCAACTGCTTGAAGCGTCACTGACTCTATTTAAAGCTTTTCAAGGTTTTTTAGTGTTCATTCCCCAATATTATCCCT
Chr3	114361334	114361454	Xenopus_Target3697	TGCAACTTTGACATGTGGAATGGAGATGCTACTCTATTGGAAGGTTTGATTATCTTTTCGGTTAGTCAGTCTGGGTAGTTGAATGGCACATGAGATTCAGTGTCAAGAGGTTTTTAGAGA
Chr3	114825704	114825824	Xenopus_Target1561	aagaaaacttggaaaaagatttttttttttaagtaatttatattattttattagcaACGCATCAAATTccatagtctttttttttttattattttttttttaatgtttcatatttttttc
Chr3	115185447	115185567	Xenopus_Target2722	AAAATAAGCTTATAGGAAGCAGGCTGGAAACTTGGGAATTGTAATTTTATAGGTTTGACGAGAAATGAGAATGAGTCCGCCAGGGGCGTTGCAGGGGAAATACTAGATATGTTAGAAAAG
Chr3	115198878	115198998	Xenopus_Target302	AAATGTTTATTCTTAATATCACCAATTTGCCCATTCaccttgtttttttcttttacccgTTTGTTTTACCTTTCCagtaattaacaaaaaaatgttttgaatccTATATTGTACTTACTT
Chr3	115337881	115338001	Xenopus_Target3698	TATAAGTAACTTTACATGTCATTGGTTTTGTTACATGGATTTCATACATTTGAGAGACGAAATATAGTCTGAGAGACAGATGTTTTTGCTCTCATCCTTGACTaaaaatatggctttttt
Chr3	115449388	115449508	Xenopus_Target1562	AGAAAAAAAGAGCTCAGgacaaaggaaaaagaaaatggaaacacAGAAGAAAATAATGCGAAAGGGGAAAAGTAcaatagaaacaaaaattagtagATGTAAGAATATAAAAGAGTGGAA
Chr3	115480894	115481014	Xenopus_Target3699	GTAGCTAGACGAAAAGCAGCACCAGCACTATTACATATCAAAGCTTCTACCACCATACGGATAACTTCTCACACACATCCACAATCCACCCAATGTTCTTTTCTATAAACCATTGCACCA
Chr3	116530294	116530414	Xenopus_Target1345	TCTGTAAGCTcttttaaaatatgcattttacatTGTGTTTGCTTACTTTTCCATTGACGCTAcctctcaactttttttttttttttttttttttaatgcttcaaGCCATTcggaaaagtt
Chr3	116590263	116590383	Xenopus_Target1983	AAGAGAAAACAGGATTTGGGACAGCCAAAAAGAGAAGCACAGTAGGGAGAGGGACAGGCGAGTAAATCAAAACTAGCAAAAGGGATATGTGAATAGATAGACCTTGAGATGTATCAAAGG
Chr3	116646755	116646875	Xenopus_Target303	attttgtgttTAATAGAAAGCAAAAATATAAGGACAAGAAGAGTAAAGCACACTTTGACGTTAACACAGTCCCAAATCAAATCcgtaaatggaactttttggatgTTTATTTATCAAATG
Chr3	116837230	116837350	Xenopus_Target3700	AATAAACCAAAGATGCAATGCTGTCAGAACATCTAATGGCTGCTGCCTGCGCTCTGCCGGCCTCTGTATATTCCCACGTCCTGCCCTGGACTCTTttggaattctttttttttgtttttt
Chr3	116897569	116897689	Xenopus_Target304	TTAAAATAGAGCAACAGAGGCTGTCAGTTACAAAAGAAGAAATATATTAGTGATTATACGAGGAATAATAGTGTAATGAAATGAAAAGAATCATGTGTAATATAAAAGTGATGATACTGG
Chr3	117316731	117316851	Xenopus_Target1563	GAAAGCTTTGAAGGTATTTGGAAAGAATAAATGATAGGGTAGATATGACTGTCAAAGGCGGAATGGAGACATTTAAAGATAAGATAGGGAGGGAGAATGCAAAGATCTACAGAGATCTAA
Chr3	117449214	117449334	Xenopus_Target1984	TCAATATGCTTTCTGGTTCAGTAACCAGAGAGAAAGACAGAATAAAAAGCAGATTATCCGAacaccacaaaaatataaaaggaagagcagttgcaaagtgtctcagaatcgTAAGGGttg
Chr3	117449895	117450015	Xenopus_Target2723	gccttttattaaacaaCACCATTAATATTAATTACAAGAATTCCATTTATCCTTTGGCGTCTGATGACACTGCTTTTTATATTCTCTATGCACATTTAATAGGGATGCAAAACTTTTTGT
Chr3	117745397	117745517	Xenopus_Target3701	ACCAATAATAGGCAACTTGACACTACACTAAAATTCCAACTTGCCTATTGTTAAAATCGGATCCCAGAATGTTCTTGTACTGGTACCTCCACCAACCAACTCCACCCATGCTTGCACCTA
Chr3	118354161	118354281	Xenopus_Target2338	AGCAGAATGTAAAAATAGTGAACAACCAATTTATTTGTGCAATTGTCTGAGAGATTAACGGTAATATTATGTTGAAAGTGAAAAGTAGCAGGTGTTCTCAAATATAATaaaggtatagaa
Chr3	118452670	118452790	Xenopus_Target1985	aatatacccctatgaaaAGATTATTATTTACGTCTATTTAAATTTATGATTAATTTCCGAAACTTTATGAGTCTGAATGGACCTAAATTcaattaaattctttttttttgctgcagttct
Chr3	118493544	118493664	Xenopus_Target3702	CACAGATCTCAAAAAACATTCACAATCAAGAAGATTTTTAAGAATCTAGGAAAAAATGCGTGTGGGGGAATGCTAAACATACAAATCTGGAAATGCTTTGAGACATATTTAAAGAGGAAT
Chr3	118999139	118999259	Xenopus_Target3703	TGGCCATTAAGTGCCAGACCTACACTAAATAATGTTCTATTGCTCCAAAATGTAAAATCGGAGTTTTTTTTCTTGGAGATTGAACAAGTGTTTCTTATGGGGAGATGCAGGGATAGAATG
Chr3	119001890	119002010	Xenopus_Target1565	ATACCTGCACCTCTGTACGGCACTTTCTCCATTATAATCAGCTTGCTGCCTATTGTACGGACCAGatgtacagtatttgtttttttcattctgtGTGGTGAATTATAAACCCTCCAAACA
Chr3	119260253	119260373	Xenopus_Target305	CAtggaaaaacagaaagaaaattaaattaagCTAATTGGCCTGAAGAGTTTGATGGATCGGACCTCACAGTCGCTGTGGTTCCCGAGGTCTTGTGATGCTAACGAGCTGTTACAGTCGGA
Chr3	120153445	120153565	Xenopus_Target306	GAgtaacaaaacaaataaatgatgatgtgaatttcgggaattttttggcaaagcaaaacgggacagatttgcccatcccTACagataaaccaatgaaatgtgaAGATGATTTCAGGGTCC
Chr3	120188323	120188443	Xenopus_Target2724	ccgTAACTATTTAACTATTTTCAGATAAATGGGCTAAACACATCAAAAGGAGCAGGTACgtgataaaataaagtaaaaaaaaaacaaacaaacaaacaatagtAGTCATGTAAAAATAAT
Chr3	121620234	121620354	Xenopus_Target1987	CCAGAATTATATTATACAAATCTGGTTTTAAGAAAAGAAACTTTTACAAAGCTGtgcccgaatgaatgaaataataAATGGCGCCATGTTTTGATGCTTTAACTATTAATAATGCTTGCA
Chr3	122499714	122499834	Xenopus_Target3705	CCTGAATAACAAATAATGGAGACTGTGTAGTAACCAGTGAGCTGTATATAAGGAAATTCGGTgtgaataaatatattaaattaaaaaggcAATACAATAGGCAATTAGTATAACCAAATA
Chr3	123461887	123462007	Xenopus_Target307	gagcgatagtaaaagGCGGAAAAAACAATCCAATTTTTCGCGAcgccaacgaaaaagtcgtggaaaatatactaAAAAGTGTCGACGGCGaggaaaaaattgcgggacatgcgaaaaagt
Chr3	124034732	124034852	Xenopus_Target3706	AAGGAGAAAATGTAGCATTAATCATGTAGATGGTATCAGGtgtacagaaagagaagagcGTGACGTTGACTGTGCCCTTGTGGTGACCTGAGTACCatcaagaaaaaagaaaatctgaaA
Chr3	124827263	124827383	Xenopus_Target3707	cgtttaatataaaatttctgctaaaaataaaactacttacaaaaTGTAGAAGTAACGCGTTGAGTTTTATTTCGCCTGCTTACTTCTACAttttgtaagtagttttatttttagcagaaa
Chr3	124979185	124979305	Xenopus_Target1013	ttttcttttctttgatttttaagatctctattttatttacatatttacacacagaAGCGCAGAGgagcaaaaaaaaattccagtatTCTAATAAAATGGTTTCAGGATTCAAAGCTCTTG
Chr3	128550356	128550476	Xenopus_Target308	GAAATGCACATATATAATGAAGATAACGCACATTCCCACAACATTAAATATTTTGGTCGTTTTATTGACGATATTATCCTTATTTGGTCCGGCactgaaaaacaattttttgagTTTATC
Chr3	129324194	129324314	Xenopus_Target1567	cctcccctgccaggatttcaaatgatgcagaaaaataatAGATTTCAGCTTGTAAAGACGGTATTAATTTatgctttttgaaggaacagattacagtgataaatACATTAagggtttctg
Chr3	130289067	130289187	Xenopus_Target2725	GAGTTTCCTTTTATCTAACACAGACCCACAATTTTGCACTATTTACCACTCATTTGCCGGAGTCCATTTTCACTCATCTTTATAAAACTCCTCTTTACATAAGAAAATTTCACAAACGTA
Chr3	130673465	130673585	Xenopus_Target1568	ttatctttttttcctacTGATGTTCCTTCCCCCAGATGTCTAATTATATGAAGAATTGCGAAGAAAAGCAAAAAACATATAAggagtttcagcagttttgcagcaGTTTGGTAGGTGACA
Chr3	131124398	131124518	Xenopus_Target1989	ccaagacgcagcGTATGTTCGCATTCACGCTGCACTTCCGTATCCCCGGCTTTGTCGCGGCCcgccagaaatccacaggggctcgactggtggaccgcgactGACgccttggccacccct
Chr3	131126428	131126548	Xenopus_Target2726	TATATTCCTGGGCCCTTCACCACGACAATCAACTGCCATCCATCTCATCTCAACCTCCGGAATTTCAGCCCCAGCTTTCCGGTTCTTGTACGTGATTACTGGCTGAGCTAAAAATACACA
Chr3	131332346	131332466	Xenopus_Target1238	CTATTCTGAACATTTAAAAAGCCATTCGAAACCATATCtttaactgatatactgatacgtAATTTCTATAGTTTCTACTTCTTGATCTGATTGTATTTGTATAtcgtgtttttgtttttt
Chr3	131396482	131396602	Xenopus_Target2727	TGGTTTCTTCCCACCTGTATGCTGCTCTTTAGTAACGGCGACTCCATCTTATCCTGACGATTTTCTTCAATGCACCTATTAACCCCCTGAGCAACACCGTTATGCAAACAATATTTCCAT
Chr3	131767468	131767588	Xenopus_Target1014	AGAATGAAAGCCTTAAACCTTCATATACAGTAAAGCAGGGCTGTAAGTTGGCTCCATCGTTAATACTGATATGATATGACTTAATgatatcaaaatatatattttttatattcatcATAT
Chr3	132362648	132362768	Xenopus_Target1239	aaaaaaaaggacgcgCGTAACATtctcaccgttttgcaaatcttatggccaagcgaaacgggacagattagctcatcactagaaatcagTTGATCCTCCTACAATGCCAGAATAGAAAAA
Chr3	132506815	132506935	Xenopus_Target3709	GTGGGAAGATATTGGTTTCTGCTGGCTAATTTCTCACAATGGACTCCTATGGGAAAGTCGTGTTGAGAATAACTGACACCGAAAGCAGAAAATGCTTTCacttagtgaaaaaaaaaactt
Chr3	132509141	132509261	Xenopus_Target808	taataaataatgataGTTTAATAATTGAACCTATTTAGTGTTTGTGTAGACAGGGGACGCTGGGAAATCATATTACAATTTtcagttttcatattttatatttatgtttctaCACAATGA
Chr3	132515307	132515427	Xenopus_Target2728	atataaattatttaattgcaCACCTCTTCaacttgacttttttttctaCTACAAACAACGTAACCGTGCTGTGTGTGATCAGCCAGTAAGACTAGAGAAAAGagtcagtgacttacagca
Chr3	132564543	132564663	Xenopus_Target3710	CTCCCACCTCATCTCTGCTTTTTTTTACCTtcacttttatattatatttgaattataCGCTGTTCTCTGTTCATTATACTTTTCCCTTTATATCTgtacaaaatattattatataggtAT
Chr3	133016248	133016368	Xenopus_Target309	ttcaaataaatatataaataaatataaataaaataaatgaaaacaaaactgtTAGAAACGTAAGTGAAAGGGGAAAAATAGAAAGTTTGCTTACATTTGATATagggtaataaaataata
Chr3	133143068	133143188	Xenopus_Target3711	TTTCAGCATCAATTACAAAAAGTATAGCAGCACATTACAaagtaaataagaaaaaacacGTACAGATATACATCGGGTTTGATTATTTAAGGGTACGGCGCCATGGTTGGGAGCCTCTAA
Chr3	134711389	134711509	Xenopus_Target3712	caatttttttttaacataaagaaCCAAGGGAAGAACAAAAAGGGGAACGTAAAAAAtgcgttaataataataatgcaatttcTATAGGAAGATGGATAGATGTGGATAGGAGATGTGAAA
Chr3	135244867	135244987	Xenopus_Target310	TGGAGAGgtaccaggaaaggaaaatcacgctAAGTATaaagcaatgtttttttattttcgcTGGCCctctctccatatcagcactctCCGGGATATAGCAAGCTTCAGGAAGTTGGGTGG
Chr3	137042253	137042373	Xenopus_Target311	AAGGGTGTATAGATACAAGAACAGGGCATGAAGAGACACAAGTGTTTAGGACAGGAGACGTAGGAAGGGAACAGAGGTGAGGGGGCTAAAGGGTTAGCAATAGGGATATGGGACAGAGTT
Chr3	137119939	137120059	Xenopus_Target809	AATATTAACACCCCACCCCTGCAGCCAGTGAAAATACCAACTACAGGATAGCATAGGCGACCTAAAGTAAAATATCAACTTGTCTTTGCGATTcatatctgtatatttttttaaagggga
Chr3	138552811	138552931	Xenopus_Target810	gttttcgGGTTGTTTTTGAATTTCCACAGACTTTAAAACACTATACAATAAGGGGAACGTTATTGCTTACATGTATTTCCATTCCAAAATgtcattttcctttaaaacacagacgtttca
Chr3	138592465	138592585	Xenopus_Target1016	GGACagaaggaaaaagaaagaaagacagaagGGATGGGTGAGAACAGGAAAGATGGAGCGGAAGAGCCAGAGGGAGGAGAAAGAGGGGAGACGCAGATATTAAAAGAATATTAAAGAGAG
Chr3	139180466	139180586	Xenopus_Target3715	GGTCTAATTATAAAGGAAAAGGATTTTGGAAGCAAGGTAGGAAGAAGGTAAGGTCCCACGAGAGAGCAGAGGCACAAAGTGACATAAAGAGTGAGTATGATGCACAGAGAGTTAGCAGAG
Chr3	139585275	139585395	Xenopus_Target312	TTTAggaataaatatgaaataacagATAAAAGTTTCAGACATTTTTGATGAGGCTCGGCGAAAAAACAAGAAGGACGACAGACGGGGAGAAGAAAAAGGAGGAGAACAGAAAAATGGAGA
Chr3	140261566	140261686	Xenopus_Target313	TGGGAAAATGAGAAAAGGGAGAATAAGGGGGGAAGGAGGGAGAATGTGCATGGCACAACGAGGGAGAGTAAAGCAGGAATCAGGTAACAAATGTGATGGAAGGGATTGGTGTGAAAAGAA
Chr3	140782968	140783088	Xenopus_Target811	TTTTCGTTCCTCTTATCAAGCTTTCCTATTCTGCAAGCTATTGCTATCTTCTCTCTTCGGCACTCATTCTCTTGTCTTCCCATTTATCTCCCATCTTCCTCCCCTATCCCTTGTGCTCTC
Chr3	141847092	141847212	Xenopus_Target1569	gtgactatttgttttgacgccacaacaatttttttgacgcgcgactatttattttgacgccacaactattcttttgacgcgcaactatttattttgacgccgtgactatttgttttgacg
Chr3	141849316	141849436	Xenopus_Target314Xenopus_Target1570	ctatttattttgacgccacgactatttttttgataccgagactattcttttgaagtgtgactatttattttgatgccacgtctattcttttgacccgtgactatttattttgaagccaca
Chr3	141958254	141958374	Xenopus_Target2339	TGAACAAGTTATCTGTTAATAAAATAGTCTTGCAATTGTACTTTTTGTTTTATAACCCGATTTTAACTGATTTAaccatatttttttcaattcagactGATCAATGACCCTTGCTACCTG
Chr3	142347850	142347970	Xenopus_Target1571Xenopus_Target2340	acacacttatacactcacatatacacttatacgcacttatatacacttatatacacacttatacactcacatatacacttatacgcacttatatacacacttatacacacttatatacac
Chr3	142348800	142348920	Xenopus_Target812	atatacacacttatatacacttatatacacacttatacactcacatatacacttatacgcacttatacacacttatatacacacttatacactcacatatacatttatacacacatatac
Chr3	142624470	142624590	Xenopus_Target3716	AGCTGCAGTTCCCCTCATTCTGCCCACACCGGACCTACATGTATATAGTTTTATTACCgactggtgtatttttttttttaatatatttaaggtTTTTGACATCGGTTATAAAAacctata
Chr3	142626718	142626838	Xenopus_Target2731	agaacaaaatacaataaagttatGGGGAGGGGAAAATAATATGGAAGTCAAATAGCTGCGATGTAAAGAAAAAGAAGGTTAGAGAAACACAGCAGAAGAGTAAGGCAGGGTGAGGGAGAA
Chr3	146810001	146810121	Xenopus_Target1241Xenopus_Target3717	tgacaccgcgactatttattttgacaccacgactattcttttgacgcacgactttttatcttgacaccgcgactatttattttgacgcccgcgactatttctgatgcacaactattttga
Chr3	147349660	147349780	Xenopus_Target315	TGCCTATTCTTTTCTTGCCtgtgcctattcttttgtcgcctgtgactattcttttgtcgcctgtgactattctttttttacacccgcgactattctttttttacacccgcaacaattttt
Chr3	148967864	148967984	Xenopus_Target2732	TATTGTTCAATAAACCATGTTTCTGTCTCCATAACTTTTCCCATAATTTGACCCACACGtatcaatttatattttattgtatctctTTCAGACATATCTGTTGTAATAAGTCAATTCAAC
Chr3	149789295	149789415	Xenopus_Target316Xenopus_Target2733Xenopus_Target2734	CACTGAGATTCTCCTCTTGGGATTCCAAAATCTTCACAACTTCAGGATTCCGTTCTTCACGCAGACGATGAGAAGAAAAGATGGAAATAgaagtttttctttttacatagaCAGTCTATG
Chr3	149811255	149811375	Xenopus_Target2735Xenopus_Target2736Xenopus_Target2737	ttattttgactCCTATAACAAATATCAGGAACATTTTTTACGAGATATTTGGGTTCCCCATACCACCGCAAGCAcgcaatatttgtatttttgtgtacCATTTCTAACATCTCTTGCTAA
Chr3	149882622	149882742	Xenopus_Target1572	GGGTCTCCCACAGCAATAGTATTCATCCTATTCCTTGCTAAGTAGAACAATTTCCTTCGATCAAGAATTGGAGGTCCATGCCTGCGAGTGGAGTACAACTCATATTGGAACTCAGTAGAA
Chr3	149898210	149898330	Xenopus_Target813	aaccttttGTGCCAAAAGGAACAATGATCTgtctgaaatttcaaaattatgaaaattacGCTAGAGTGATAAAGGGACAGTATTACCCCCATACAATACTTTtggctattgttttaatca
Chr3	149925705	149925825	Xenopus_Target1573	gtgaaattcttcattttagggaatttcagcacatttttttgtCTTCAGTTCACGCAACGATTGAATCAAGTTTAGCCCCACTACTGTCATCATAAATAAGCTCTATAGAGTACATACATT
Chr3	149938234	149938354	Xenopus_Target1346	ctgctttgccaaaaaattcgcaaaaacagtgaaaaattattTCTCAAGGTTTTTCCTCGCTCCAAaatcattaaagtcaatgagcatttttttctcgctctaaaaaagaaaaaatgctca
Chr3	149947657	149947777	Xenopus_Target3719	gtCCTCGACAACTttaagatggcatattttttacattcacatttttcatggttttgacgcataataaacggcaaataaaaaaatcccttttttttaaattgaaaaaattgtggttttagc
Chr3	150359974	150360094	Xenopus_Target317	TAGCATGATTTAGACATTGACAAAATATCAACATGTTACATTTAGACATAATATGGATCGAACAGTTAATagatttgttttatgtttttcttaCAATGTAAATTTACCTTTGTTAGTTGT
Chr3	150432266	150432386	Xenopus_Target318	tttacaactgtggttttaaaagttttttgtgggggttttgaCGTTGTCATTTGTACATCGATAAGAAAAAGTCCCAATTTCTGGgcaacaattagaaaatgttgtggttttcaagttttt
Chr3	150439853	150439973	Xenopus_Target3721	ggaacagtttttaataaataagcaaatatttgtgctttttaaaaaatggttggaAAAacgaattttaataaatgggcccctatgtgtacaGCCTTCTGTCGAACCCTGCCTTGAACTCTG
Chr3	150773197	150773317	Xenopus_Target3722	AGTTTCAGTCAACAATTTTACTTCATTtgaattttttgacatttttgaattttttttcggATTGCTAAATTTCAAAAGTCCATGTCtagaaaattcaaatttgaaaaaaaattaaagata
Chr3	151529562	151529682	Xenopus_Target3723	tgacaaaGAGACACAATAAAAGGCAAAGAGACTGCCAATGAAGGTCTCGTGTGACTTACGGCTGCCTTGGGAGAGTCTCTCGCTGGAATGAGAACATCTCATATGTGGATATTTCTCTAC
Chr3	151535773	151535893	Xenopus_Target319	ctcaccccaaatgcattcacgtcaatgggtgtttttttctcaccccaaatgcattaacgTCAATGGGTTTTTTGTTcccaccccaaatgcattaaagtcaatgggttgtttttttcccac
Chr3	152876421	152876541	Xenopus_Target3724	TGCCCCGTGTCCCCAATCTCAGCTCCCTGCCCCTCTgctactcccagcaccctgcccCGGTGCCCCCCAATCTCAGCTCCCTGCCCCTCTgctactcccagcaccctgcccCGGTGCCCC
Chr3	153138082	153138202	Xenopus_Target1575	CAGAACCTCCCCCAGTTCCATTTAATATAGGGGTACCGCATGGTTCTGTACTTGGCCCGTAGTTATGCTCCCCCATACACTTTGTCTTTGGGAGATTTTATCCACTCACTTGGCTTTATA
Chr4	2248604	2248724	Xenopus_Target2364Xenopus_Target2365	ACCACAGACTCCTTCCTACTGTACCAACCAACCACGAGACTCCTTCCTACTGTACCGACCGACCACCGAGACTCCTTCCTACTGTACCAACCAACCACGAGACTCCTTCCTACTGTACCG
Chr4	3000712	3000832	Xenopus_Target2800	AAGGGAAGAGCAGTAAAGGAAAGAAGGGAAGAGGACCATTAGATGAAGGGAAAGGCGGCGATGGGAAGAATGGAGTAAGAGCAATAATAAAAAGAAGGGAAGAGGACCATTAGATAAAAG
Chr4	4345485	4345605	Xenopus_Target1039	atcaatcatctacgtacctatctctatctatctatcatctacagatctatctatctacgtaCCTATCTACCCATCCatatatcaatcaatctatcatattcgtacctatctatctatcta
Chr4	4815270	4815390	Xenopus_Target440	AATGGGTATAGGGAATATAATGTGTATAGGGGATATAATGGGTATAGGGGGTATAATGCGTATAGGGAATATAATGCATATAGGGGATATTATGGGTATAGGGAATATAATATGTATAGG
Chr4	5142218	5142338	Xenopus_Target443	tagatactgtagataaatagaaagatggatactgtagatagatagatgaaagataatTCGATAGATTAGaaagatagatactgtagataaatagatagatagatgatagatagatagata
Chr4	7551422	7551542	Xenopus_Target1266	tattttgacgcccttGAAGATTCTCTTGACGCTTGcgattatttattttgacgcccgcgactatttcttttgacgcaagactatttttttgatgcacaactatttattttgacgcccgcg
Chr4	7596119	7596239	Xenopus_Target1642	TAGCCCTTCCttttcctaatttacatatgcaaattagaatttggttcggtattcatccgaatctttcatgaaggattagGGGTTCGACCGAATCCCAAAATCAcaagactttttgtcaca
Chr4	7654234	7654354	Xenopus_Target1358	tttcccaACAATAGTATTTTATAAATAAGTTTTAATCCCCTGAACGACTCCATTACCCGTGATTAAGTTTGCACCTGAATTTCAATGAGATTCCTAATACAGTTTATTTCCAGTGGGTGA
Chr4	7730336	7730456	Xenopus_Target2051	GGGTCTGAATGTGCAGAAATGATACCAGTCCACGCTAATACAATGTGCTGTTCCCTTCGCAACAtgactttttctttttcctgCCCACGTTCCCTTTCCTTCATTCAGATCACATTTTAC
Chr4	7753911	7754031	Xenopus_Target3925	ATGGAGATGGTGCAACCCCCCACTCTAAAAATTGACAATCTGTGTAAAAACACAAGTACGCAATTGTGGCAGATGCGGTTAAAcaataatgagaaaaaaatgtgtgtattaaGGGCAAAA
Chr4	8650540	8650660	Xenopus_Target3937	ggatgggaaaggaaaggaagggaaggaagggaaagtaaaggaaaggaagggaaaggaacGGAAAGGACGGGAAAGGAtgggaaaggaaaggaagggaaggaagggaaagtaaaggaaagg
Chr4	8721432	8721552	Xenopus_Target2851	tcccgcatcttttttgtcgcccttgTCTagtttttgtcgcctgcgtctagtttctgtcgcctgcatcttttttgtcgcccgcttctAGTttctgtcgcccgcatcttttttgtcaccctc
Chr4	8764205	8764325	Xenopus_Target471	GGCGAATTTTTTGAAGCATCAAATTTTCAGTGAATCCACGCCTGGAAAAaataaattcgctcatcactagtcttcatttttttaatttcttatcgCTTTTcggatttgcctttttcttcg
Chr4	12122675	12122795	Xenopus_Target2029	CAATGTTACACTATTTTCTAATACTGAGTTAATCTAATAGACACGGAATTGCTAAAAACGATtaagggaaaggtaaaaataacGCTACACCTTCTCTCCTGAGTTGAAGGAAAGAGGAGG
Chr4	13828803	13828923	Xenopus_Target3838	ttattttatcacttccccatacataatatttttattcttccttttatttattttcttcgttctcatatagaaatgaccGTGGTAAAGGCATACAAGGAAAAATGGCTGggtaagcaggag
Chr4	14519428	14519548	Xenopus_Target3840	CTCTGATATTCTCTTTGTATTTgtgaaaccccaggttccgagtaTAGCCCATACCTGCGCATGTGAAAACATACTTTTACTATATTAATTAATTTCATGTTAAGATAAACTCTACCTTTT
Chr4	16385090	16385210	Xenopus_Target420	AGCTTGGCCCAAATCAAAGAATGGCCAATGGGTACATGTATAAGTATGGGTGTAGGGGCGTAGAAGGGGATATTTTGGGGGAGAGAGGATTTATAGAGGTACAGAAAGGCATATATAGAA
Chr4	16872513	16872633	Xenopus_Target1610	TTCCATTATACTTTACAACTTTCCTCTTCTATCATTCCTTTCCTATTCTGCCTCTATCGTCCCTTCATCATTCTTCCATCCATTTGTCATTTCTCCCCCTGCTTTTTCCTCTCTTCTTCC
Chr4	18097318	18097438	Xenopus_Target3845	TATGATTGGaatgattttatattatataaataaagatgtaaCTTTTCTGTAATGAATACGGTTCATGTATGCTATGAAaacttctaaaaaataaaaatattaaaaaaaaaatattactag
Chr4	19360584	19360704	Xenopus_Target2794Xenopus_Target3846	tgatgcgaccgtgcctattTCACTGCTTCTTtctttgatgcgaccgtgcctattTCAATGcttctttttttgatgcgaccgtgcctattTCAATGcttctttttttgatgcgaccgtgcc
Chr4	19622790	19622910	Xenopus_Target3847	tccctagtaataataataatcaatattggaattgttattattattattatccacaTCCGCTACAGTTCGGGTTCATAACATGAACATgagcctttttattttttaaagtgattCTTTTTT
Chr4	19789892	19790012	Xenopus_Target2032Xenopus_Target2795	aaatctttcaaaagattcgcgaaacggcgaaaatgttgcgtgtacaaaaaaattgtacaatttgtcggcgaagcgaaacggacagattcgctcattactaaagATGATCAGTCTTACCAA
Chr4	19792227	19792347	Xenopus_Target3848	AAGCTACTGGCATGTAAGGAGGCTTTGCCCGACCTCTGCACGTTGGTTTGGGTGCAGCCGCAGAACAACATCAGGAAGCGCAATTAACAGACACAAGCAATTTATGGTCACTGTTTGCCA
Chr4	19825893	19826013	Xenopus_Target3849	AAGTTGAAGAAATGTGGAATAAGGGGAATAAGCCTTGTCTGAACCCAGACCTAGTGACCGTCACTGAGCTCAGAGCGTGGCCAAAGCCTTGAAGGGCAATTTCAACTcaacacatattta
Chr4	19826673	19826793	Xenopus_Target1251Xenopus_Target3850	CGCTACTAAATAATTGTACGATGCTATGGTATAGCACAATCTCATTGGTAAGGTGGCGGGCGTGTAATTTGGGAGTAAAGAGATGTAAGACTGAAACTTAGCAATTTTTATCCATAATCC
Chr4	19833112	19833232	Xenopus_Target834	GATCTCACATGTACGGATACTGGCTGAGTTTCGTAGGCTCATTGGACGCCATGATGTACGAATGGGATGGAACCATTGGTTTGAACTGAGTCTGATGGATGGTTGGGGAGGGTAAGAGGC
Chr4	20091291	20091411	Xenopus_Target3851	ttttcaataaaaaataattccttTATTACATATCTTCATTAAAACatcagcttaacgcgtttcgtggcaaactgccacttcatcagaagctctAATAAATATTCACCAGCCACCAGTGCT
Chr4	20476371	20476491	Xenopus_Target424	ACAAAGATTCGGTGAGTGTGGAAAAATtcacggttgtgtaaaaaaaaaaagtagtgggcgcatccaaaaagtcacagttgtgtaaaaaaaaagtagtgggtGCATCcgaaaagtcacagt
Chr4	22623977	22624097	Xenopus_Target1353	gtgcgaataattctgcgctgcgctcattttataaatgacccctctcTGTTCAAATTACGCTACAACTTGGGTGGAGGAAAAAAACCACAATATAATTTGCGAAATTTTGTGCGTGATTTT
Chr4	22664801	22664921	Xenopus_Target2797	TCTGTGGGGCTCACCGCAAATGTGGATATTATTAACGGAACCAAACTTGCAAAATGGCCGTTAGACTCACCTGCTTGTTGGAGAAACTGGGCTTTCAATGGATGTGTGGCCCTTATCTGG
Chr4	23080106	23080226	Xenopus_Target3852	gaaaaaCAAAGGCCGCTCTTGTTATGCTTAAAGAAAACCAGAGCAATCACCACAAAAGCGGGCAGAATATGCAGATGAGTGGAAGAAATGAGAAAGATTAGCCGAAGCAGAGGAAGTGAA
Chr4	23562152	23562272	Xenopus_Target1612	CTTAATAGCAATTTGATACTGATAATTAACTGCACagaaaaatcaatgttttattgaccGTCAGTCACAGTCTCTTGATCtaaatatttgtggtttttatttatgaatgcaagtgttGTG
Chr4	23562846	23562966	Xenopus_Target3853	ACTCACACCGCTTACCCACTTATCCCCATGCAAACTCCAACCTACTCCCACAGTAAGCGTCGCGCTGaacggaagtgacatcacataaaCCAGAAGTGCCGTCAAACGTCAGTCATCTTT
Chr4	23718568	23718688	Xenopus_Target835	tttttttcattctGTAGGCTCCCCCAGGCTTTCATTCTGTACAATACCCTTGCCCTTCGTTTGGTATACTGCCTCTATCTTTCATTCTACAGACTCCTCTTGTTCTATACTCTGTacttt
Chr4	23944854	23944974	Xenopus_Target3854	GGGATACGGGATGGGTTACTTGGGGAGAGATAAAGGATGGGTTACTTGGGGAGGGATGCGGGATGGGTTACTTGGGGAGGGATACGGGATGGGTTACTTGGGGAGGGATACGGGATGGGT
Chr4	24346140	24346260	Xenopus_Target1252	TATAATTACCCCTTCCCTATGGAGTAATAGTACTCTTGCATTTCTGCCCAGGGGCAtcgtaaatgagcctttatatagCTCTATGGCATATGTTCCCAAACTTTATGCTTTGctcctctg
Chr4	24351748	24351868	Xenopus_Target2798	GCCGGACCATGGAACTTATATCTTTTCATTTctgtcccccccatacagtgaAATTGTGCGACAAAGCGATATTTGAGCGATTTCTGAGCGATTTCAAAGCTTTTTCAGAgcgattttcag
Chr4	24371077	24371197	Xenopus_Target3855	AAAAGACGGAGCCTAGAACACCTTTATAGATTTTGTACCTTTATATAAAATGCAGTTCGCTCTACTTCTTCCTATATTACAAGCCTTCATATATAAGGCACTAGTGCACATTAACCTCTG
Chr4	24371219	24371339	Xenopus_Target3856	GAGTCGTCCCCACCATGGAAAGACTCGCCAAGCACTGCCTATGTAGTTCCAAAGAGTCGAGACGGAGAAGTACGGACATGATACTTTTGTTGCTATCTAACTATACAGAGACGACATTAT
Chr4	24374338	24374458	Xenopus_Target3857	CAATGTGCGAGTATGCATTCTGGGTCCAAAATCTACTCCGTGTGCCTGCACTCAGGCCGACACGATGGCTCTAAGTGTAGGGAAAGGCTGATACCAGTGTAGGGGCTAATTCTCACCCTG
Chr4	24375004	24375124	Xenopus_Target3858	GCAGCTTCTTGAGCTTCTGCAAAGGTGGCGGTAGCAACAAGGTTCCCACAATGGCCTGCGTCAGCTGATGCTGTGAACTTGCCCCCCACGAATCGACACCCAAAGTACATTCAACTATGG
Chr4	24377319	24377439	Xenopus_Target3859	CACGGCAAAAATGATTCTCATCACTAACCTCCCAGAGGTGCCCAACAATTGGGGCATCGGCCCAGGAATGCCCAACGTTCATGCCCATCTTTCCATTCTTGAACACAACAAAACTCATTG
Chr4	24378574	24378694	Xenopus_Target427	CTTCCCCTTGTGGAGAATACGGCTGTGAATTAATGTGCAATGATGGCGGCTGTGAGCACGTATCAAGGGTGTGTCCTGTTGGATTCCGAATGGCAGAGACTGTAAATGGAGTGACCTGCA
Chr4	24379714	24379834	Xenopus_Target1613	GGAGGTGATTGCCCGAAGAAAGAGCAGCGACAGTAAGGGGGGGGATTAAGATGATGTGCGAGGTGAGGGTCAGGGGGTGATCGGGAAACAAGCAGGGGAGGTCTGGACTAGGGTGAAGGG
Chr4	24380195	24380315	Xenopus_Target3860	TTAGCAACATTGAAAGATGATGTGGAAAGGCGATAATAGTGAATAAcaacagagttggcgctcataaAACACCCGTGACAGTTAAATTCAATCAAAtagtttttattataaaaaagttac
Chr4	24380661	24380781	Xenopus_Target3861	TGTATCTAAATAGGAAGGCGTTGGGGAACCATACTATAGGATACTCCTTTTAGTCTCCGCTCGAGTAGCGATAATTACCCACACACCAGGAGAGTAAGGTGCATATAAGGGACCCCACAG
Chr4	24428690	24428810	Xenopus_Target428	CTTTGGCAACTGTCAGGGACTCTTCAACAACGTTTTGGCACTGAAAGAAATAAAATTCGAGCAATGAAGCAGCAGTGATCATTCATCTCATATACAGTGTGGGGTACAATGTTCCCCTGT
Chr4	25768374	25768494	Xenopus_Target2799	aactattctttgacgcccacaactattcttttggcgcgtgactatttattttgacgccgcaactatttattttggtgtcgccactattcttttgaggcgcaactattcttttgatgcagg
Chr4	26046484	26046604	Xenopus_Target1253	cacatcttTTTTTCCCCCACGTCCGCACCTAATTTGccacgactgcacccattttgccgcaaccacacccaatttgatacAACTGAGCAAAACCCACAAAACGCTTtagtcacgtgactt
Chr4	26069226	26069346	Xenopus_Target1614	tctatctatctatctatctatcatctatctagctagTTACATAACATCATGTAACACCGtacttaatacatttattttagttgGTTAGTGCACCaacttttaatatacaggtatatgacc
Chr4	27995455	27995575	Xenopus_Target1254	ttttcactcaTCACAAATTAtagcaaataaaacaaacaaataataatacaggGTAAAGCGTTAGAAAGAGTATTACTTTAATTTGGCTACCACACCCAGGTTAAAAAAGGCAGCCATGTA
Chr4	28418874	28418994	Xenopus_Target3864	ACAGTAAAACCTATATGGTTGAAAAAAAGTGTCAGTGTTGAGATTCGTAAGGAAAAAACGTGTTTTTAAAGTATTCAAGTTAGCTGgcacagcagaaactttcatcaggtacaagtaagc
Chr4	28536102	28536222	Xenopus_Target3865	TTCATGTTCTTTATTCCTGCACCTGGAGTTGGAAGGTTTAAGCACAGTCTACACAGTACGGAACAAGAGTATAGCATAATATAATGACATCAACCTGGCatgataattactgtatatagg
Chr4	28541061	28541181	Xenopus_Target3866	TTTCTCAGTGTTAATGTGTCTCTTGTTTAGTAAGAAGAACTTACTTTGTGGTGTAGTCGTTTGTTCACATGATGTCTCAATTCGGGTTGTTTTCTTACAAGTCTCGTCGCATatatggct
Chr4	28982188	28982308	Xenopus_Target2366	TCCATTGCCATGCTAAATGGCATGCTGCCTTTGGCACAGAAACAGCCTTCCACAACACGTTTGTCATTTTTCAGTTCTTTTGCATCTGTTGGcctaaaaaaacacatatattcaGAAATT
Chr4	29014763	29014883	Xenopus_Target3867	ACATACAATAAACAGATgaggtatacatatatatttcaaaCCTTTGTATTTACTGCACGCATCAAcatgcttatttatttttttctataaaaactttaaaatacaaagtaaaagATTTAC
Chr4	29050437	29050557	Xenopus_Target1255	GTTCTGCCACTGATTTTGCAGACACgacattctttttcttttgagTCTCTAGAACAACGCATTTGCAGGTCCTCACCACACTCACTGAAAAGAAAAGGTAAACAGCTTTatgaataaaac
Chr4	29748684	29748804	Xenopus_Target2033	gcaCAAGATTGgtacatttaatgtgcaaacataattgcaaatgtttttaaTTGAAGTGCGATTGtacttaaggagaaggaaaggtaaaaacgaattaagctttatcagaaaggtctatgt
Chr4	32974951	32975071	Xenopus_Target2034	AGACATATATAAGtacaatattataaaaaatatacatgtcAGAGACTTATATATTTTACgtataatatatacaaaaatgtatgaaaaaaaatatacaaaatgaagaTGTGTTTAAACAAT
Chr4	33076880	33077000	Xenopus_Target836	GCTTACAgttgcacacttgtacacttacacttgcacgcttacacacttacacttgcacgcttacagtTGCAAACTtgaacttgcacacttacaaactgatacacttgcacacttacacct
Chr4	33122916	33123036	Xenopus_Target1354	agtgtgtaaatgtgcaagtgtaagtatgcatgtgttagtgtgtaagtgtgcaagtgtgcgtgtgtaaatgtgcaagtgtaagtgtgcgtgtgtaagtgtgcaattgtaaatttgtaagtg
Chr4	33440523	33440643	Xenopus_Target3869	ttacacacacttccacttacacgcttacacttctacacttagacacatacacttgcacgcttacacacttacacttgcacgcttacactaacaaacttgcaagcttacactaacacactt
Chr4	34245497	34245617	Xenopus_Target3870	agtatcttgtatttgatcccaactaagatataattaccccttattgggcttTTTTAACGTTtcattgatttttagtagactaaaggtatggagatccaaattacagaacaatcCCTAATC
Chr4	34294923	34295043	Xenopus_Target431	tttttaaaagatctttttgttatcaAATGACCAGGTTTGGAACAAACGTTTAAAAGAACGATTTGTCCATCAAGGAAAACAACCATTTCATTTGATATTGTCAACTGAAGCTAGATAAAA
Chr4	34751274	34751394	Xenopus_Target3871	ACacagtcattatatatatatatatatagctagcaggaaacagtgtcggcactcacacgATTTCACGATCGATTTCAAGCAATCGAtcgttaaatcctgtgagtgccgacactgtttTCT
Chr4	34967760	34967880	Xenopus_Target2035	aGTGTAATCGTGCAAGTGTAATCGTGCAAGTGTAAtcgtgtaaatgtgcaagtgtaagcgtgtaagAGTGTAAGTGCAattgtaagcgtgcaagtgtaaggtacaagtgtgcaagtgcac
Chr4	35367919	35368039	Xenopus_Target1616	gtttttggtgaaagaaagacagttttatGGACATTTAgaatgaatttgtcttttaaacgacattttaacatttatttttgtcctcaacattttcaaaatggagtaaactcagtgtaactc
Chr4	36399331	36399451	Xenopus_Target1256Xenopus_Target3873	tctgaaaaaggcaccctcgacttatactcgagtatataaggtaATGCGTTCTGCGTTCACTCGCAACCCCCCCGCGCGCGCGCGTCACGCCGGGCCGGCACAAACACGTCGCTCTTTGTG
Chr4	36404815	36404935	Xenopus_Target1038	TTCAGTACAGTTAAAATTCTAATTGCCAGAAATTTCAGGCTTAGTAAGCAAACTACTACGAGAACCTGTACCACCTGATATTACAACCTTTCTGTTAGGCAAACCATTCCCAAAAACAAG
Chr4	36417724	36417844	Xenopus_Target3874	TGTGCGAGTGTGTAAgtatgtaagtgtgcaagtgtaagtgtttaAGCGTGTAAGTGTGCGAGTGCAAgcatgcaagtgtgcaagtgcgagtttCCAAATATGCAAGTgagtaagtgtgcg
Chr4	36417798	36417918	Xenopus_Target3875	agtgtgcaagtgcgagtttCCAAATATGCAAGTgagtaagtgtgcgtgtgtaagtgtgcgtgtgtaagtgtgcaagtgtaagtgtgcaagtgtaagtgtgcaattgtaaatttgtaagtg
Chr4	36419068	36419188	Xenopus_Target2036	agtgtaagtgtgcaagtgtgtaaatgtgcaagtgtgcaagtgtaagtgtgtaagtgtgcgtgtgtaagtgtaagtgtgcaattgtaaatttgtaagtgtaagtgtgcaagtgtaagtgtg
Chr4	36426148	36426268	Xenopus_Target1617	GTGCAGGTGAAAGTGCATAAGTGTGCAATCGTAAGGGTGTAAGTTTAAGCGTGCACACGTACACGTGcactcttacacttacacacttatgctTACAcgctcacacttgcacacttacat
Chr4	36429713	36429833	Xenopus_Target3876	cacgcttgtaCCTTagacttgcacgcttacacttacacttgcacacttatacttggacgcttacatttgcacacttgtacacttacacactcacacttacacacttacactttcacactt
Chr4	38162489	38162609	Xenopus_Target1618	ATGCAAAGTTCTATTTATTAGGTAAAGTGTCTTTTAGTTTCTTCTCTACCAATTACACGTTATCACAGATTCCTTTTGCTTCtttcttccttctctctttttttctttttctgatttttc
Chr4	38274211	38274331	Xenopus_Target2801	TAaacaattctgattttttttaacagttttctttattctctaataataataaagcaacgccatttactttatatttaagCAGCCTTTAAGTTTATGTTGCTGGCAAAACAAAGCTGTTGC
Chr4	38280295	38280415	Xenopus_Target3877	ccttgatagtCTTTCCTCATAATTGTATTTTTCgttcccctttaccagtttagttgccgtCTCTGCACCTTCTCCACCTCATTGATATCCCTCTTAATGACTGTGGCCCAAACCCATGAG
Chr4	38858110	38858230	Xenopus_Target1257	AATGTGCAGAATGTAATGAAAATGATAGAAAAGCTGAAATTTCTGCAATTATAGCACAcggcctttttttaaaaatatggaatATTTAAAGTGAAAATCCattctgtattttaaatacaT
Chr4	38950042	38950162	Xenopus_Target3878	ttctttaatcacttttctttctttaatCACTTGTTACTAAACTGCGTTATGCGTTTGCGGTTTCACAGAAAATCTGACCCCTTTATATGTATGCAATCATGAATAACTTAGGGCCTGtcc
Chr4	39852649	39852769	Xenopus_Target3880	tataccatgacctggatgaatgaaaatcttcatagtcatgttTTTCAATATTGTTAACGACTCCAAAAACTTTCCTTCCAAACTAACAAGCCTATATTTACCCAGCTAGGAACAGaaggc
Chr4	39964495	39964615	Xenopus_Target3881	ggatcagctaacagttaggcaggttatatatagacatacaaggttgaacttgataaacgtttattttttcaacctaatttattatGAATAAAAGGGTCTAAAGAGGAGGTGAAACTTAGA
Chr4	40126427	40126547	Xenopus_Target1258	GCAACAAAACCTGTGTGTCACTGTTTGTTCTATTTCaggattttttatttaaacaagcgCCTTCGTATTTTTGTTCTTTATGTCttgttaaaatgtattcatttgtcTTTTCTTTTATTG
Chr4	40131132	40131252	Xenopus_Target1259	AGAAATCAAATACAGAAGAATGAAAGTCTGTTTTATGGGAACTTATCACTGTTTCTGTCGtacaacaaaacataaaaaaataataaataagtacatgTATTTACTTACAGGTGATCAAGA
Chr4	40689531	40689651	Xenopus_Target3882	AGAAACCAAAAGTCCTAAAACCACTTCCCCACTTCACACCCTTCTTCCTTAAAACCTcgacctttataaatatatatcctgTTTTTGGCCTTTTTAAAATTGTACATTTCCCATCTTTTA
Chr4	41378827	41378947	Xenopus_Target2368	GATATTGAATGGCAGGTTATGTGAagacagagaaaaattaaatgctTTGTTTTAGGAACGCACTGAATCCCAGATTTGGTTagggatttgggccgaatccagcctttttttgatggattc
Chr4	41744340	41744460	Xenopus_Target433	acagaaataaatgaatagaaatattgtaataaataaatctaaagcttATTAATGACTTCGGGGAGGGCATTGGCAAGAAGATATTTATGTTTACAGATGATATAAAACTaagcagcccaa
Chr4	41864639	41864759	Xenopus_Target1619	taaagttttcttaCAGTTTTGGTAAGAAATTTACACATTTATTTTGTAAGGGTTTTACGTTTCTTTAGAGAAACAtgtaaatactgttttttttaatattctggtACTTAAATGCTTAAT
Chr4	41904808	41904928	Xenopus_Target2039	TACAATGAATGTATTCAAATTGCTTTCAGTTTAATTTGAGCTAGCTTGACACTGCGGGCGAGATGAATAAAAGTGTGCATGAATAAAAGAGTGAATGAATAATTGTGTATTACATCAGTA
Chr4	42252189	42252309	Xenopus_Target434	TCTATCCTACAATCCtatgcttcactgaaaaatttgcaattttttttttgtcactatcggcagttttgtgaaacaatttgccaattgtgaaatgtaaaaaaatttgctcatcactattgg
Chr4	42641453	42641573	Xenopus_Target2040	aattcactatttatctctatgggattttttgaagcatatttatcaatgtgtgcaAGTTCGAGTTCACAATTTGATTAATACACTtctaacaatcccataggaaagaatagagAGTGGGTT
Chr4	43199807	43199927	Xenopus_Target2803	ATGTTTCACTTGGTGGCCTTTTAACATCAGCAGTGACCGCTTCCTCTTTCAAATGTGCGTGTGGGCATTCACAATGCTGCCTAAccatcattttttttgtaattttatttatcaGCTATG
Chr4	45539333	45539453	Xenopus_Target1260	CTTACGGAGCCTGTGCAGATATCCTGAAGAgcaaccctcaccccccagcaATGGGCACGACAGACAATCTGTCCACATTTGAAAGCCTGAAGGCAAAAAGCCCACTCACTCAAATGCTTA
Chr4	45557833	45557953	Xenopus_Target2369	TGCTCCGCATCTCCAACAAAGATCTGAGCTATTTTTATACATTCTTTTGAGTTTCACCGGTGTATAATGCCATCTGGTGGCTAGTTTGTAATTTATTTCCTTCACTCTGACTGCTCTTGC
Chr4	46669094	46669214	Xenopus_Target3896	tatttgtACGTTAGGCCATCTGGGCCCGGCGTTTTTCCGTTCGCCATGTTTTTAAGGGCGTGCGCTAATTCTTCACCGGTGATTACTTTATTTAAAGTCTCTAGGTCGTTTTCTGAGAAT
Chr4	46669694	46669814	Xenopus_Target3897	GTGGGTAGTGAGGAAACTGTGCCCTCGTTTTCTTTAAAGTAGTCTTTAAGATTTGTTTCGATTTGCTTAAATATCTCTGGGTTGTGGAGCAGGGTCTCATTTAATCTCCAgtgtgttttt
Chr4	46675562	46675682	Xenopus_Target2041	CCCTTCACATTAAGTGAGATTATTTTAACCATTTTGGGTGTGGGCTGTTCGGGCCATCGTATGCTTAATTAAGAAGTAAAGATTCCCTGGAAGTTGAGCATTCCCTAACCAAGTACAGTA
Chr4	46675870	46675990	Xenopus_Target3898	TTAAGGTGAGTAAAGGAAGTAAACTTGAACTTAAACATATAAATTCGTGACTTTGTCACGTGGTATCTAACTGAATTGGCCTTAAAGGTTAGGCCAAGTTTAGCGAAGCAAGCTTTTTAC
Chr4	46942487	46942607	Xenopus_Target2042	AATACCAAATGTACTTATGTATGTGATATGAATATGTCTCTGGAGCCTGACTAAAAAACGATGACATAATACAATATTGTATACGTTAAGCAATATAATGCCCTTTTAATTTCTATACTT
Chr4	47522185	47522305	Xenopus_Target2817	TCTTACACATAATTACTTTATTTTCAATGATACTTTCTACTTGCAAAAACAAGGTACCGCAATGGGGAGTAAATTTGCACCCTCATATGCCAATTTATACATGTCTGTCTGGGAGGATAG
Chr4	49338771	49338891	Xenopus_Target3899	CCTCCATGAAAAGTCGGCGTGGTAAAATTTGGTGCGCgtccaaaaaaagtcacagtcacgtcaaattgggcacggttgaattaaaaaaaacaaaaataagacacgggcaacaaaaaaata
Chr4	49996619	49996739	Xenopus_Target441	ccacctGCTTCCTTTTTCTTCAGATTTATAATTTTCCACCTTTTTTTTACTAGAATTCGGATTTTCATAATCCCTGTAACTTCCCCCTTTTTAGTTAGCAGTTGTGCACACTAGCATTTT
Chr4	50675382	50675502	Xenopus_Target442	ataatggagtctatgcgagagTCTATGCTGTACATGAATTGAGTAAAAATAATGTTCACGAGGGGGATATTGCATTATTCAAGGCATCATAAAAGTTGTGCAATAGTTAATTTTCTTCAG
Chr4	50901212	50901332	Xenopus_Target1631	cagactttttagtacaGGAACCTGTTTTCTGGAAACTCGATATCCAGAAACTCTCAtcgactccatttaatcaaataattaacaattttttaaataatttttccttttctctgtaataat
Chr4	50955538	50955658	Xenopus_Target1262	aagaaaatgagAATGTTCTGGTATTACATTGTTTAGAGCATAATTTCAAGACAATCACGATTATTTTCCTCCATTaaactgtcttttttttattcttgatttgtttttttgttttttgtt
Chr4	51216625	51216745	Xenopus_Target839	AATCTAGTAAACAAATTCAATATCTCTCTGCTTGATTTAATTCTGAAGAGTCTTTGGCGAAGCATTTAAATTTCCTTATTTAGTTTCTGCTACACATACTTGGACACTTTCtccataaat
Chr4	51298309	51298429	Xenopus_Target3900	GCATAACTGCTGCAGAAAAAATATGCTAAATTTTCTTTAAACCTTTTATGTATTTAACGAAATGTTTAACATAAAAAGAACTATAGGAAACAAACTAAACATAGTTActcaataaaaaaa
Chr4	52302586	52302706	Xenopus_Target1632	attttttttacgaaggattcaagcattttcatgacattttataaatacggcAATGATCGAGTTTAGTTCGAtcttataccatgtcaagtttatataactttcaaggccagaaaaaaatga
Chr4	53134451	53134571	Xenopus_Target3901	AGCACtgccatttaaataaaaaaaaaaaaaacagagggggAAGAATTATGATGTGAAACGGGCACATTATGGTGGACCATTGGTAACTGGGGAATAAAATAGAATTCATAACAATGAGAG
Chr4	54030909	54031029	Xenopus_Target2044	TTCCAGAGAATGGGTGCAACTTGTGAGAAGTCCTAGATGTGAGAGTGAGAAGAAGTAACGAGTGAGGAGTAATGTTGCAAAATGAAATTGTGCAGTAGCTGCAAAAAAGCGCCCATTGCC
Chr4	54408402	54408522	Xenopus_Target3902	TGTACAGACTTTTTTAATATCAATTGGTAAATAAGCAACAAATTATAATTATGATTACCGTGTTGCTAAACTGGCTTGGTTAAATATCTAATGGAGCTAAAATGAAGCCATCCTCTCAGT
Chr4	55041479	55041599	Xenopus_Target445	GTTAACACACTGGGTTAATTAAATGATTAATTTTCCTCATAAATAAATGACATTCATCGTTAGGCCCTCAGGCAAAGTGAAACTGATGCTTTTATATCTGCAACACTCTTCTTTGGGTCT
Chr4	55048773	55048893	Xenopus_Target840	TAAAAGGCCAAAACGCCACAGAACATAATAGGGACAAAATAGATGAGTTTATAAACAGCGCAAAACTAAAACAGCTTTCTATAGAAGATAGTCAATTAATAGATGCTCTGTTTACCCTCG
Chr4	55328870	55328990	Xenopus_Target3903	tgtGACCCCTGTATGTAGCTAAATATACCAGAAACATGAGAACAGAAAAGGGAAACTGCGAATTTAGTGAATAAGCTAAATTTTGAATAGGTTATTGggcttttgataaaaaaaaaaaac
Chr4	55358910	55359030	Xenopus_Target446	ACAATAATGATCTCTACCACACCACAAAAATGATGTCCTTCAGTACTTTGTACCACTCGTTTTAGTTTTTTATATGCTCTTTTAATTTATTTCCCATTACTTGATTATTTATGTGTGGTC
Chr4	55488136	55488256	Xenopus_Target3904	ATATTTCCAATAAAGCAAAGGGACAATTATATTTCAAATAAAGCAAAAGGACAGCCTCGGCAAATGATGGAGACACTGCGATTCCTGCTCTTTTCTATTATTTGATTTGTttgcttaatt
Chr4	55535458	55535578	Xenopus_Target1046	TTATCTTAAACtatgtataatttattttacgatttgtatgtataactttttttataaCGTCCTACTTGAATATTCAGCACTGTTCCATTTTATATATTATCATTGCCTCAGCTAAAAGTA
Chr4	55720517	55720637	Xenopus_Target3905	AATCCATTTGCCAAGTATAAGGTGAGGTTTTTTGCTGTGCATCATTtctgtgttttgcgaattttcaaACTTTCAAATTTCAGATAataacagattcactcatcactatccatcaccagt
Chr4	56037635	56037755	Xenopus_Target841	TGTCAGAAAAAATGTCTGAGCGGTGTAACAAGGCCAGGTAGAAACTGCTCAGACTAGTCGAAATTTCCTAAAGTGAAATACTTTGCTCCCTAaagtaaaatattaatttatgaCCATAAA
Chr4	56741678	56741798	Xenopus_Target1356	TTTTGGTTTATCATACTATTGTCTTGAAACAGTTTACAAACGTTCCATTCTCTGTGGCGTTATATGTCAGTTCACCAATACAAATTTCTGTTTTTGGAATTATTGACATGTTCATAATAA
Chr4	56776215	56776335	Xenopus_Target2045	TAGTAAAATTTAATTAACTTGACAAAAAGATCCTAATTGTTTTCATTCCTTTATCTTTCGAGacgaaagcaaaaaaaaaaaacacctttaaaaCACAGCAGAACTAGAAATTGTATTGCA
Chr4	56884571	56884691	Xenopus_Target1633	AGAGTGCTCTATAGAACACATTTCTATATGATAAGTTTTGCGTTTTGAAATTATTTGCGTTAAGTCCCCCTAGAAAATATTTATAATAGAATCCTGCAGCAATGACTTTACAAATCAATA
Chr4	56917701	56917821	Xenopus_Target447Xenopus_Target448	AAATAAGACGcaggcaacaacaacaaaaaaaaaaagacgcgagcaacaaaaaaaaaaaaaagacacaggcgacaaataATCGTGCAACAAATACGTTTTGTGAATTTAACCCTGTTTAAC
Chr4	57666635	57666755	Xenopus_Target3907	AGTGAAAATGGTTGGTTTTAGAGGTAGTAAAGAACTCCCCAGATGTGGTGATTTAAAACGTTCTCAGGTATAAAAAGAGTTATATTGGATAAAGACACTGTAGTGCCAAAAGctttaaat
Chr4	57882075	57882195	Xenopus_Target842	ataaTACCAAATACtttctgcagtaaaaaaaaatactatttttagcGTTTACACAGTCGTGCATCTACACTAATTTTAACCTAGAGAACCTCTGAATTATAATCCCTAACTCTACTCTAT
Chr4	57904517	57904637	Xenopus_Target3908	aatgtAAAGTGTAACAAACCTAGATATTGCTGGCTGCCAAACAGAATAGTGAGACATGCGTATGGACATGTTAAGGGACAGTTAAGATATTTTTTATAGAGTGGATAATATTCTGTGGGA
Chr4	57919383	57919503	Xenopus_Target2370	AtgataaaatgttatatatttgatGAAACTTTCTTAATAGTATTATGGTATATTTTACGACTTATATTAAACATATACTCAATATATGTTTAGTAGTGCTCGTGATATAAAAGTGTcata
Chr4	58402091	58402211	Xenopus_Target2818	TTTTAATTCCTGGTAAAAGTAGGGATAACAGAAGGGCTTTAACAGGAATTTTAGACCcgttaaaatttttttttttttttattaaataaaacttCTTACTAACAGGATCATCCAAGTCAC
Chr4	58675181	58675301	Xenopus_Target449	atatttaacttTAACTTAATATTTTCCTATTAGAAAAACAATGAAAAGGTATAAAGGCGACAGCTCCCCGACACTTGCACTGCAAAAAATGATCCCAAGTCCCACCTAGTGGTAAATATG
Chr4	60570157	60570277	Xenopus_Target450	tcCCTTACTTTATTCTACTTCCATTTCCCCTCTTTCTCTCCTGCTTTCACTCTCTCTCGTACCTGGTCTTACTCCACTTCTCTCTTTTCACTCTTAATCCCTCTCTCTTCTATTTTCATT
Chr4	60592148	60592268	Xenopus_Target1357	GCatccttatttattttatgtaagagCACACCTTCTTGTTTTAATTGATTCTTAGAACGGATTTTCATTCCAAGTAAATTCCCATAATTGCAGTTTTAGTATTTGCTGGAGATTTGTTCA
Chr4	61102294	61102414	Xenopus_Target3909	TTATTCTTTCTACTTCTTTTTCTGCTATTCCTTTGTTTTTTTCCTCCTACAATTTCCCGTGCTTAAATATAttaacctttttttcttcttttactatttttttaaattttatcacACTAA
Chr4	61252084	61252204	Xenopus_Target1635	TCCCCAATATTTCTATTTTCCTATAGGGAAAAATTGGTCGTGATTTAAACAAATGGCCGAATTTTGGGTCAGTAGCTAGTATACCCCAATGCTTTAAAATGATATTCCTTCGTATCTTAG
Chr4	61807909	61808029	Xenopus_Target1047	ACATCCCCATACAATATTTTCCTGCTCAGAACTCCACAAATTACTTGTAATTGCCCACGTTAAAGTTAATATAAATCAGGCGCATTAGCCATTTTATGCAGGTCTCACCTAAAAAGTGTA
Chr4	62443877	62443997	Xenopus_Target2046	TGCAATATAATcactgaaataacatacaaaaggtattgcacagtgtggTTAGCAAATACGCTATTCGCAATGgcagaaaatttttttttgcaggcaataaacccaaaatgcaataaaaga
Chr4	62978224	62978344	Xenopus_Target1263	TCATAgcacaaaatgtaaaacaaataaaataatgtattataaaagTTTTTTAGTTAACCGAAAATTTAGAATGAAATAAAAAGTGATGCATgggtcaaataaataaatatgtaagaCTTG
Chr4	62979605	62979725	Xenopus_Target2820	CTAAAGAACAAtgcacaatacaatacaatttcaCATACAATTGAGATAGAAAGTCTCCGAGTCATTAAACAAAATTTGTAAATCTACAGATTTCCACTCCTCTCTGTATTGTATCTATTA
Chr4	63106727	63106847	Xenopus_Target1636	aaagagaaaagaatAAAGACTCCTGGATGTGTGCAATCCTGCACATAATACATTGCTACGAGGAGTGGTGCAAAATATATTTCTAGAAACAAAAGTTCTCAAAAAACAATTGACGTCAGC
Chr4	63226369	63226489	Xenopus_Target1264	cttttttttcccacaactttGAACATTTTGTTTAATTCCATTCTGTAGCAAGATATACGTAGGGCTCCAAACATTTCTGACTTGTACATTTTCAAAACATTTCTCCAGAAAtcagcatac
Chr4	63574655	63574775	Xenopus_Target1637	aaaacaaagaagaaaattGGGCTGTAGAAAAAGATGGCTCTAAAAGGAAGATAGTTGGCGCTTATTCTAACTTGCACAAgtacagttgccaatagcaattaATGAGCAATTACTTTTCAT
Chr4	64381810	64381930	Xenopus_Target2821	GATAGAATATGATTAATTACAGAGAGTTTTTGTCACAAAGAGTACAAGTATTATTGCTCGCACAGACACTATCACTAATGCTTACAGGTAGTAATACATGTGTTTGTGTCTTTATTTGTG
Chr4	64754304	64754424	Xenopus_Target3910	acTTGGTCACACCAAAATCACATTCTTCTCTTCATTTTAAATGAGTTAGTAAAATCTCGAGttttttactaaaactcaaattttaaaatagcttgaatttgaATGTAAGCCTCCCATTgg
Chr4	64760812	64760932	Xenopus_Target2822	ACATAGAGTATTGGAGTACTATTGTTTAAGTAAAATTGTTACAGAATCTATGAATGATCGTTTTAATGTGTCCTTAATTATGTAAATCAACAGGCAGATCTGGGTGTAAATAAGGTTAGC
Chr4	65114907	65115027	Xenopus_Target2823	TCTGTTGGAGTAGGTGCATTAGCCAAATAACATGCCCACAAATGTAACTCAAAGGGACGAAGTAAATTTAGTTATGTTCTATCTTTCTATTGTAAATTGGTTAAGGAAAACAACAATAAA
Chr4	65238839	65238959	Xenopus_Target451	ATTAGGTCCCATcaaaaataaaagccaatagtAACTGTGTCTTAAGGTCAACTGAGACCGaggaaaaaaacattactttaattcaaaaactgtaaatacAGACGCATCACAGGGTATAGA
Chr4	65556700	65556820	Xenopus_Target2047	gatgcagtttaggtgggcatattgtaGGGTTTACATTAACAGTACTTTAAAATAGAAACGAATAGGCAAAGGGAAACAGGTGTATAGATACTATAAAGGGAAAGTGAAATATTTGTGTAT
Chr4	66169561	66169681	Xenopus_Target843	aaaattagcgaaacttcGCTAGCGAAAGTTCATGAAATGGTGAAAGATTATGTCGTGCGTTGTTTTCTTTGAcacatgcaaattttttttttatacatgcatgacttttttttttaactt
Chr4	66235453	66235573	Xenopus_Target2824	CTTTACTTTTGGGATCAACCTTCCCTTCTAAGTACGGTTCCCTCCAATCTCTACCTCCGAACTAAGTTCTAAAAAAGTGAATAGCACATCCCAGACACATTTTTCAAACACAACTTGATT
Chr4	66526444	66526564	Xenopus_Target1638	TCCTGGAGCAGTGCAATATCAGTATCAAGTTTTTCTTAGATCTTGTAAAATTCTTTTGCGTTTTATCGCTGAATTAATACCATTCACGTTCCATGAAATAATTTTGATGTTATCCATAGA
Chr4	66661399	66661519	Xenopus_Target2825	ttatgctCTTTTCATTCCTCAGCCTGCTACCCAATCTTTTGTGTTCTCTTCTGCTCTCGTGTTCTCTATAACCCTTTCTGTTGCCTCCACCTTCCTCCTCTTTTCTACTTCTCTCCCAGC
Chr4	66661475	66661595	Xenopus_Target2371	TCTGTTGCCTCCACCTTCCTCCTCTTTTCTACTTCTCTCCCAGCAATCTTTTCTCCCCGTTTTTCTTCTGTTTCCTTGCAAACTTTAACCTCTCCATTTTACTTCTTAACTGTTTCACCA
Chr4	66841414	66841534	Xenopus_Target3912Xenopus_Target3913	CATCCCCCAGCAGCATCCTTCCAATTTTAACAAAACCTCCCGAAGTTCCATGGTCGAATTCCGGCCGCAtatgtgcagtaagcatttggtaACATTATTTGATCCATTTGGTGACATTTT
Chr4	66982844	66982964	Xenopus_Target3914	AACAATAAGAAGAATCTGAATTCATAACAGGAGCAGATAGCATATTCCTTTAGTTGGTCGTGTAGCACATCAATAATGGGACTAAAGCTTTTCTCTATGCCCACAGGCTTGGCCCTGTAA
Chr4	67745059	67745179	Xenopus_Target844	caattttttttaattaaaaaaaccccTGCAAATTTGGAAACTTAAATTTTTTATAAACGTGCTTGCCTGACAAACGTTAACTTTATTGGAATTATTGTGCATGCATTGAAGAATCAAGAA
Chr4	68224242	68224362	Xenopus_Target452	TTACATtcattaaagaataaataaaccttttttttttaatctcaaaaATACTTTGTACGgctcccagaataacatacctttctccctggaTTCAGATTAATTTTGTACAAGCAGCGGAAC
Chr4	68906109	68906229	Xenopus_Target453	AACCAGACAAATAATTTTCGTGAAGACGttagaatatatttaaatatagtaaatatcACGTTGCAGCAGTTACATTTGAGTATTCTTTTAGATATACTTTAGTGCAAGTACTGAACTTTA
Chr4	69092455	69092575	Xenopus_Target2826	AATATGCACCTTACCCTAACAATCACATCAGTGTTTACACACTCAGACACACTTTCTCGCCAATTCACAGAAACTCAGACTTATGCTCACACTTACTATAACATAGTGGCCCATGTCCAC
Chr4	69211631	69211751	Xenopus_Target2048	ACATGTTTTGAAATATTAATAAGAAAATCAGGAAGTAATAACATATGCATTTAATGTACGTGTGTTAAAAGTCAAAGGAGTTGAATGTATGTgcaaaaatgtatctgattaCCCCATGTG
Chr4	69733675	69733795	Xenopus_Target2827	TAACATTACCTCTCTCTACCGGGTACTCATCCATCATTGATGGAAGTTATGCTTAAAAcgaacaatgaaaaaaaaatgaagcacacGTGGATTTTACACATCATAATAACAAGAATAAAA
Chr4	69860044	69860164	Xenopus_Target2828	ATCAGCTGTCCTCCTTCATTCCTGTTTTTGGTAAAATCCCCGAGCGAGCAAATATCACGGAAATGTAATTAACCCTTATTTAAAACCAACTCCAATATTAAATGTAATTAGTCCAGGCCC
Chr4	69909888	69910008	Xenopus_Target1639	TCTTACACTTTCctatgttttttcttcttccagcATTTCAGCTCTTATACTACTTTTCGTCTCTTTTAAACTCTTCGTCTCTGCTAGTGGATCACACACCTTTCCTCACTTCTTTGTTTT
Chr4	69974065	69974185	Xenopus_Target2829	ATGCACAAAATCTGTCGTTTTCTTTAATTTTGCTATGAATATCTTTCTTTTCATGTACGTTTTCCTTACAATGCTTTGGCATAAGGTATTTTGTCAAATAAAACTATAGTTTTGTTCATG
Chr4	70675242	70675362	Xenopus_Target454	AGTTCGTGGAAATTTTTTCCCTGCTCCCCCTAGAGGAGAAGGTGGAGGTGAAGGAGGACGAGAAAAAGGAAGGGAAGAAAGAGGAGGAAGAGAGGGCAAAGCGCTATAGGAGGATACCCA
Chr4	70677728	70677848	Xenopus_Target2049	CCAGTGTCAGTGGAACTGCTCCAAGGGTTACAGGGGGTATTGGTTAACATCTGCAGATCGAAATACGAAGCAAAACTGTTCCAGGCGGCCTTCGCACTGGCATTTTTCGGGGCCTTCAGA
Chr4	70773157	70773277	Xenopus_Target2831	TGATTAAATAGAGCAATGATTTAGATTCTCTATTTTATAATTATCCTCTAAGCTATGCGGTGACTTCAGTTGTATTGCTTTTCTCTTTCCCTGAAGTACCATATAAAATGTTCATAAAAT
Chr4	71002230	71002350	Xenopus_Target3915	TGATTTATTTACACACTGCCTGCAATACATTTTACTCTGCAAATTATCTACTCTATTTCGATAATAATGATACATTTAAGAGAAATACAAGATTTAATGTAATAAGTTTGCAatatgaaa
Chr4	71016198	71016318	Xenopus_Target2832	CACAAAAagctaaagttaaaaaaaaaagaaacattaaaaattGAAGACAAACTGCAATCGTGTCAGAATATtaatttctacatcatactaaaagttcatttaaaagtgaacacTCAGTTT
Chr4	71521531	71521651	Xenopus_Target3916	TCACACAAAATTTCAATGTATTTGTGTCTTTATTTGCATTCATTACTTGTTTTTATTCGTTCCTGcattttatattcagatttttaaagaaataaggGAACGCAAATCCAAATtttaata
Chr4	71671099	71671219	Xenopus_Target455	gaaagaaagagagaaaacatacaggaagtaaaaaaaataaatataaagaaaaaagaaacgaTTAAACTATAGAAGCAATCTGGAATGTTTATTCTCTGTAGACATCAGTTAACAGAAAAC
Chr4	71777798	71777918	Xenopus_Target1641Xenopus_Target1048	cgccttttcactgttttttttgcagcttcccaaatctttcacaagattcgccaattttttgccaaagcgaaacaggacagatttgctcatcactagctactgcatgacttttttgactgT
Chr4	72147963	72148083	Xenopus_Target456	ACAATGGGCTATATGTCTCCTTAAATAATTGTTATGTAAGAATCTATGTAAAGGGGAACGATCAACAAGTTGTTTGCAATAAGAGAAAATGGTGCCACATGAATTATTAGGTTTGGTTGC
Chr4	72435242	72435362	Xenopus_Target1049Xenopus_Target1050	cttttttctgtcacctgtgtcttttttttgttgcccacgtcttttttttatgtgaccgcgcctatttaGACACAACCATACCCACTTTGAAGCGCCCGCACCAAATTTGATgtaaccacg
Chr4	72551760	72551880	Xenopus_Target3918	AGAATAAAAggattaattttttttcacatgaATAAAAGACTGAAGAAGCAGTGATGATCGAATTTGTTTTGGCAGGTATGGAATTGCtgaaaaattacacatttttaaattgcCAAATTT
Chr4	73006785	73006905	Xenopus_Target2833	TGCACaagtttgtttgcatttttgcactttgcaattaTTTGAATACTGGGGAAAAAACCGTGTACTGTCAAGTAACTATGATGCAAAAATGATTCTTAAATATAtttggtacaggtgtgg
Chr4	73007943	73008063	Xenopus_Target2050	tattttatcatataatatatctataattGGCACACTGATCAGTTGTAGATTGGGAGATCGAAAGTCAAATGTGCAGGTGTCTTTATGTGGGGAACAAAGCCATAATtgtaaatacacaaa
Chr4	73220921	73221041	Xenopus_Target3919	CTTAATTCTAAACTCTCCATCCCCACTATTCACAAAACACAATTCTCCACCTTCCCACGTCTCGCCCATTCCACACCACTTGCTCCCCTCCACCACTACCCTGTAACTTTTGCAataaag
Chr4	73482735	73482855	Xenopus_Target2834	tctttaaaCTTTAGAGATATCTCTGGGGTTTGTCCAAAAATTCAGACTTTTTCAAGTCGGGAgattttttctgacttttctcACAGcaacttttccttgcaactttttttttagtaaata
Chr4	73601028	73601148	Xenopus_Target1051	atacatttgttcTGTCACTATCCAGTATTCATCCATCCTTCAAATATCCCCCCTCCccgtttatttatcattttttagatttctgccttcctcttctaaaCTCTAGCAAAGCATCTGCTT
Chr4	73640169	73640289	Xenopus_Target3920	aaaagcaaattatttctACATATATGTGTAAAATTTTACTCTCTTGAAATTAAATTacgctaaaaataaatatggcttaaAAATCCCATATTTTATTcactaaacttactgcaccagcgt
Chr4	73731213	73731333	Xenopus_Target457	GAAAGTTTTTTTCTGGTGGATTAACTTGTAGTCACAAACCATTTTACTATTTGCTCACGGAATGCAAAGACAAATGTTTTTTCTGGAAAGCCCCAATATTATGCCATTAtgcaacatttt
Chr4	73733364	73733484	Xenopus_Target3921	atataaattctaaGTATTCTAGTTTATTTTATCACATATTTGTATTCATGTAAAAATACGATAACgttctttcttttttaaacatCAAGGTtatttgaagaagaaaaaaaatacacaatt
Chr4	74015229	74015349	Xenopus_Target2835	GCACCCCTAGGTCTGCACCACTCGTCGCTCCCCCTGACCTCTCCCCGGCATGAAATGCGtacacatacacatgcatgtgcagggttttttttttttctttttgcaagcACCATTTTAAAT
Chr4	74793395	74793515	Xenopus_Target3922	ATTCTTTCTAAGTTTCTTACTATATAAATGGCCAAAATGGTGGGTTCTTTTTGTTTTCGGATGCCATCAGATATTAatttattcatattcatttaaAATTTCAAATAAATAGACAATGAG
Chr4	74925007	74925127	Xenopus_Target459	acatCTAATAAAGTGTATTTTTTCCAAGGTGTgctatttaaccctttaactgccagacGCTTCTGTAACTTTTATTGCCAAAAGTTTTTGAGCATTTTGCACTCTtttactttaggggcc
Chr4	75276681	75276801	Xenopus_Target2836	ttttatatagtttttgccTTTTACATCTTTCTAACTTACATATGAGGTCACTGACTCCGGTTCCTAAACAATGACCGCTCTGCAAGCAGATaagaccctaccaaccagattgctgctgaa
Chr4	75655244	75655364	Xenopus_Target3923	GGCCAAGTTTTGTGTATCCATAAAAGGGATGTTTTCATTCAGTTCTATGCCAGTCTCCGCTTAACTTTAGGAGACGCCCTTTTGTTTTGTTCCTGTTTTTGCCTTTATGTTCTCTGTTTA
Chr4	75882984	75883104	Xenopus_Target3924	TGTCCCTCATTGAGTCTTTTTTCTTTCCATCACTTTTTGtctctgtattctctctctcgcTATTCTACTTGTCCCTTATCTACccttctttttttctgcatctcTGCCTTGGGTTTGCTT
Chr4	76124526	76124646	Xenopus_Target2837	tgaattttttttaaaaagaaatctcaacaaaaaaatgtgtgtgcataaaaaaaagttgcgcaagaaAAAGTGCatggtaggagtgagaaaaaaatccaTAGACTTAACAAAGTaacaaaa
Chr4	76426724	76426844	Xenopus_Target1643	TTGCCTCTTTCtcctcctcataactgtatcagCAAAGACAAATTACCCATGCACCATCGCTAAACATCTACACGTGATCTATGCTAAATGTTAAGCTATTGTGCCTTTATAGTTTTTCTA
Chr4	76479103	76479223	Xenopus_Target460	CTTATACCTTGCAGCCCAATTCTGGCATGGTCTTTTTGCATTACCACCCAAGTAACTCGCAGCCAACCAATGCCTTGAATATAATCACAGCAGAATGTCATTCTGGACTCACTTTTTTCC
Chr4	76970415	76970535	Xenopus_Target461	ccaggaagtggtttgattgagagactggaatatgaataggagagggcctggatAAAAtcgtaagctcacagagcaatagtttttggctgctgggattagtgaaagctggaggatgtagaa
Chr4	77006851	77006971	Xenopus_Target1644	CTCCCACTTGGGAAAGCATGTGGTTTATTGCAGTTCAGTCATCCTGACATCCAAGAACGCTAGCACAACATAAATGgaattttgacattttttaatgtattttaactTCTGATTCAATTA
Chr4	77053273	77053393	Xenopus_Target1645	CATATTGTTAAAACCAGGCTggcagggggcatttactaatactCAATTTTTGTTGGTTCGGGTTTTTTTATACCAAAACCTAATTTTGTCACGGAAAAAAGgaatgcaatttttttgcaa
Chr4	77704631	77704751	Xenopus_Target845	gtcttttttttacttctagatatttttgagatttatgaatgggttttcgccagtactcgatttttccAGTACTGTTTCTCGAAAAGTTTGAGTTTTTCACAATTTCTTTTTTCAGTttgc
Chr4	78100818	78100938	Xenopus_Target2839	TTTGTAGTGCAAATGCAGTATATTGTTATCGCTGTATAGTTGAGCAGATATGATAAAGCGCTTAAATAAAGAATACTTGTGCAGACAATGTCATATGTATAGTCACGAAAAAAAAGgaag
Chr4	78100899	78101019	Xenopus_Target2840	CAGACAATGTCATATGTATAGTCACGAAAAAAAAGgaagacattttctttttttcagacgTAAgcattctttgctttgtggtagtGGGGAGAGGCGTTTTGATGTTTTATGTATGTCTGA
Chr4	78311685	78311805	Xenopus_Target1646	tttatgatcgtttggatacgaaaattttgtaactttctgaTCGTACaacgatattttcgtatgaccacaaTACTATTTTTCacgcaattaatgcacatcagaaatatTCCtatttactcc
Chr4	78506088	78506208	Xenopus_Target463	aaagaaagTGACTTGATTATTCAGGGTTGTATCCCGCTTGGTTATGGGTTTGTGATAACGATAAAGTGATCTGTTTCATTTCCCTTGATAAATGGCTGAAAAGAAAAGCATACAAATCAT
Chr4	78630883	78631003	Xenopus_Target1647	CAAGAGAGAGAAATAAGAAAGATAGTGTtgaagaaataatttgaaatgaaACTAAAAGCGGAAAGTTTACGTGGGTTTTAATGATAAATGGAAGGCACCAGAGAAAGAaggacaaaggaa
Chr4	78634649	78634769	Xenopus_Target464	TTCAGCAGACCAACAATGATCAGGTGTCGGGCAAGAAAGCATAGAAAGTGTTGAGCAgcgaagcaaaaaaaaaaaatccaagaaaagAAGAGAAATGTGCAACACACTGATAACGTTTAC
Chr4	78964504	78964624	Xenopus_Target1648	GAGAGTGGAAAGAGGAAGCAGGGGATAAAGGAGAAAGGTAATAAAAGGCAAGGGGTCACGTTGGGCAGAAAAAATAACGGATGAGTGGGATAAGCAAGACaaaagagaaggggagagaag
Chr4	79727187	79727307	Xenopus_Target2841	AATATTTCATTTATCATGTCATATTAAACATTGCCTTTTGCAAGACTCAGTTCTTACCGAGAACACTGACACAATTAGTCGGTATCTGGGTTTATAGAATAAAAAACATAGtaacattaa
Chr4	79751312	79751432	Xenopus_Target1359	AGCAATGTCCTTTTTTCAAAGGGTTTTGAAAGCATGTTATCATGTCATGTCCCTTCCCGTAAAATGTTAAGGAAATCCATGCTCTTTATAAATACCACGGAGAAGAATTCAGTCACAAAT
Chr4	79883292	79883412	Xenopus_Target3926	aaaaaaaagatgcggatgACAAAAATACTGTGCAACAatttgttttgcagattttttgcgtttttgcgaattttcttgtcatttcgcgaattttattgacgaagcgaaatgggacagatt
Chr4	79967162	79967282	Xenopus_Target1052	AAAGATctgattaaaaaaacatgatctcataaaaacctttataaaaacttgaatacctcgaacttgtaaaattcactttttttgtaaccatttttcaaatttatgattttaacacaaaaa
Chr4	80150245	80150365	Xenopus_Target3927	CTTGTCTGGATGCCATTTAAGAGCCTGTTTTCTATAAGCTTTCTTGATGTCATCTTCCGAAGCTCCTTTTTCAATCCCTAAAACTGAATAATAATCCTTTCCCATTTTTTTTGTCAGATA
Chr4	80286287	80286407	Xenopus_Target3928	CAAATCCATAGGTGAATTTTAAAATTAAGGTATAGATAATAATAGCCTAATAATAATGCGTTTTGTAGAATAATGTAAAGTcacaaaacaaatgcaaacaatgcacaaaataaaataaat
Chr4	80349336	80349456	Xenopus_Target2052	aaatgaaaaatacttaattttgaaattaaacTAAAACAATAATACTAATTTGTTGGTTCGGgaataaaaaattttaaatgctggagtgaataatttgctatgtaaacagtgtaatttaga
Chr4	81113691	81113811	Xenopus_Target1649	TCTTTTGTATCTACTACAAATAACACATTTCACCACACAAATATTACAACACTTGACCGAAATTGATAAAAAAATCCCCTAAACTCTCTATGGCCAAACTGTACAACAGAAAAGACAATT
Chr4	81306388	81306508	Xenopus_Target465	TCCTACTCCATCAGTACCATTTTATTTGTATGAATAGATTTTAACTTTAACAGCAAACGGCATTTCATCAACCTACTGTTCATTTGCTTTGTTCTGTCTGATTCTTCTTTGAAAAAAGTA
Chr4	81395121	81395241	Xenopus_Target1650	ATGCAGGAAATGGAAACATTTTCATGAATACACTTTAAACTATTTATTTAACTAAATCGGTAGCAAAtgaattgattttatttattcttCAGCTGTCTTGAAGTCCTGTTTAAAAATGTA
Chr4	81784546	81784666	Xenopus_Target1360	ctttaaatattttcctatttttttccaCTCAAAAATAATGATATGAAAGTGAACATCCGCTCCCCCTAAACAGGCAATTTGTTCAGACCTCCTTATATATCTTTGGACAAACAGTATCAG
Chr4	81801664	81801784	Xenopus_Target466	AATTTTCAGTGGATCTTACACAGATTGTTAATTCTTCTTGTTTATAGCTGCGTGCTTCGTCAACAAGTAAAGAAGCCATTTTCTTGAACTCTTTGTAGAATGCCACATATCAAGCTGTCA
Chr4	81930270	81930390	Xenopus_Target2842	tagtgtcagtatcactttaaattgtaagctccactggaagAGGAACAAATATAAGCAGCGAACAGGTTCTATAAAACTGCATAAATGtagcagcactatataaataaagaaaataaatat
Chr4	82010181	82010301	Xenopus_Target2843	ggtgagattatttaataggtcacttaacataatataacataataacataatataaatccgTTGTGTAAATAtctgtatagttttcctttaagaggggctcaGATATCTACCTAAACATGC
Chr4	82023387	82023507	Xenopus_Target2053	cacaagcgtCGAAAAAGCCgtgcaagcatcaaaaaagtcgcacaaggtacgaaaaagtcgcgggaAAATATGATTGGGGGCGTGCCCCCAAAACGTAATATGGTTTGCTAGTATTAAAAA
Chr4	82100940	82101060	Xenopus_Target3929	CATTTGAATTACTTTTGTGGGTTCAAAACCGAATCACATTAAATATATACAAGATTTCGTAATATATGGAATATTCCTTTCTTTCCACATTTTTACCACTGTTTCTAAATGTTCTATTTA
Chr4	82144388	82144508	Xenopus_Target3930	cattcaaaagaaaaacaaaaaaacttaaatatctcGTATTTTTTGAGTTTAGAAACTCGaaaaacaaaaattttatatttgtCAGAAACAAAAGCATATAGAAgggtgcctttccttctc
Chr4	82239234	82239354	Xenopus_Target2844	CTCCCCTTGGCATTTAACATTGGGAAAATGCCCTGCCGAGAGCGATTTCTTTGCATTCGGTCAGACCAAGCTATTCCTATTGAACGGATAAAAAAAGGATTTCATTTTTCATTCTAAAAC
Chr4	82686672	82686792	Xenopus_Target3931	taatcatGCCAGACACACCAGTGCACTGTCGTTTAGTGAGTTCATATTGTGGGTGAGACGGCAGTCCTAAAGTAAAAGAATCGGCATATCAAGATAGATGCTTATGTCAACAACTATAAA
Chr4	82798290	82798410	Xenopus_Target3932	CATAGccagcaaaaaacaaacaaaaaaaaaagatagtttgTTGATTGCAGTTTGTTGACGTAGTGCAAATATAACCAAGTCACTGGTCAAAGAAATAATACATAATGGTATAATATGTTA
Chr4	82809098	82809218	Xenopus_Target3933	AGGCAAAAATTagccataaaaacaaaaaacacaagaaaaacgctgcaaaaaaacaaaacgacCATTCACCTCAATGcatttagagtgagaaaaaaaagtcgcGCACAGAAAAAAAGTAAT
Chr4	83047025	83047145	Xenopus_Target2846	TCTCTTTAGTTCTTCTCCCTCCACTCCATTCTATTCCTGCTTTCCTATGCTGCTGTTcgattttttcttaaagagatactgacaccagaaatgaaaccttttttacatctatcatatcat
Chr4	83472102	83472222	Xenopus_Target1053	ATACCTCCTGGATCTGAGCATTtaatcatttaaaatataatacatataaacacTTATACGgtacacataaaatataattaaaatgcaaattttgaTATTTAGACATTAGAATTTTGAGAA
Chr4	83623585	83623705	Xenopus_Target2847	TCTCTCTTTTACTTCAAGGTGTCTGCTCTCTACTCTTTAGAAAATTTGGATATGTTTCGCTATTTATACCTGTCTGCATTTAATTTTTAACTGTCTCCTCCTTCTGCTGTTTTTTCCCTC
Chr4	83686260	83686380	Xenopus_Target1054	caAAAGTACACAGCATTTCAAGCTGAACAATGCATGCCGGTCTAGTAAAGGAACTTCCGTTAAAGGAAaattcaacccaaaatataattttttgcctaataaaaggaaaaataatgctaa
Chr4	83712087	83712207	Xenopus_Target1651	CCTTATGTTCAAACAGACATACAGTGGTTCttaaaagtttgggaaccctttaAATATTcgatatttttatatgaatgtgaacTAAAACATCATCTGAAGTCCTAAAAGTAAATGAATAAA
Chr4	83799131	83799251	Xenopus_Target1055	GAAAGCTGTAGGAGTTACAAGATGTGTTTTTTGGCTTTCACTAATAACAAGTGAATGGCGATTTGTAGTTGAGGATTTTCTATGGGATGTTGTGGAAGAAAGGTTTACAGGTAAGAGACT
Chr4	83888124	83888244	Xenopus_Target3934	AGAAAAATATACAAGTACTCGAAGAAACTGGCTTGAtgagaaaggggaaaaaatattACGTTAGTTAAGATGCATTTTGCAACAATACATTAGGGAGaaatatgcaatttttttactatt
Chr4	83942193	83942313	Xenopus_Target1361	GGTAATAGTCTATTCTAGAGGGATTAAACAGGGGTTTTAAgtggaataaaaaataaaccgTAAGGCAATATaaaataggaaataaataaataaaataaagttgcttgaGAAACATTCCCA
Chr4	84239317	84239437	Xenopus_Target3935	AGAatacacatatgcacacacataAATTAATGTATCTGTCTGATCTAAATACTGACCCGCTTGGTGAACGGCATACTTacaattctcctttaaaaattattGCACCAGGGAAACATTAAA
Chr4	84425015	84425135	Xenopus_Target3936	AACATTAGTATTTGCAACTAACTTTAACTAAAAGTGAAATTTCAGTAGTGATCTGTAAcgcctaagtaaaaaaaaaaatagaaaagcagcTGAGAAATGCTAGTGGGTACATAGCCTTAT
Chr4	84872163	84872283	Xenopus_Target2848	ACATTCCAAGTTTTGTGTTTAATACAAAACTTTTATGGGTTGCTGTATAGCTCTAATCGTGTCATTTTAAAACAGATCCTTATCTTATTCACAGCAGACCTAATAGAGAATTTGAAATCA
Chr4	85083267	85083387	Xenopus_Target467	ATGGGCTGTAGAAAAGGGTGTAAAatgttttgtgcaaaataaaaaaaaattgtacattcGGGATTAAAATAGTTGGTTTATTTATAAGTTCCAGGGTTGCCCTTTTCCATGATAAGGTTT
Chr4	85188586	85188706	Xenopus_Target1652	GACTTGGTTTGACTGATTTGGTTTACTCTTGTTCATGAAGTGCAAAAGGCTTTTGTAGCGCACAAAATTCAGCTGCAAATCTATTCCAATAAAGAAAACTTTGCAAAATGAAAGTGCAAA
Chr4	85465941	85466061	Xenopus_Target1653	gacttgtaaagaaagataaataataaaaattaacaataatagtaaaattgtaagctcacggAGCAATAGCTTTTAactacccccatttgaaagctggaaagatgttgaAGAGAGAGctaa
Chr4	85517088	85517208	Xenopus_Target2055	AGAgaataaaaattaccttttattaaacacagtttatagtttatttatatgtaagaaCGCCAACTCTTATTAGTTATACTTCTGTGGACAAAGTaaaatttttgtaatttttggaGTCCT
Chr4	85591176	85591296	Xenopus_Target1056	TGTAATGAAGAATGGTAGAAAGAGTATAAGGTGTAAActaaataaatgattaaataacCGTTAGTTTGAAATTTAAGTTGTTATATTGCATGTATTAAAATATCAGAGCTTTTGATGTTT
Chr4	86005899	86006019	Xenopus_Target468	GTGGGCATCTGAGGAGTGGAGTGCAGCATGAAATAGCAAAGATACGGAGGTTAAGATGCGATGTGGAGATACAAGATACAAGTATCAAGTTAGAATCAAGTATGTGAGGCTAGCAGAATG
Chr4	86137155	86137275	Xenopus_Target2056	AATGATAGTAGATTGTTTCATGTACCATAAATTTCAATATTGTGTGCAGTACCACAAACGGAAAATTATACAATAGCCCAGTTTGGAAAGAATGCCAGTACAGACGTTAATATTAAGAAT
Chr4	86326805	86326925	Xenopus_Target469	GGTCATTTATTGTAAACAAATATAGAGTATGTAAAATAATACATTACAAGTTGTTTGCGGCACttgattgtatttattatatattgtcaAAAATCCCTTTATTGTTTTATTCTTAAATTT
Chr4	86870313	86870433	Xenopus_Target2850	tttttttttgtcttttgttttatttttgcaaaatCCTGCTCATGGATATACTTAATCcgtaattatttttttaacacgATTGCAGGAAAGACCAGTGACACACTTGAGTTTGCTTACTTT
Chr4	87441662	87441782	Xenopus_Target470	taTCCCCTGAGCTAAATTAAAAGAATTCCTctggagaaaaataaaaatactctgATGCGCACTGGTCTtaaatcaaaatacaaaaaaagcttaCTTTATTCAAGTCAATGTTTCGACACC
Chr4	87567549	87567669	Xenopus_Target1654	tttcatagtaaaaaaaaaaaaaagtggggttTTGTGTCAGAATTCTGCATTTTTCTTGCGTTTAGAGCATTTTAGctctttttttctaaatatgttaaaggaatactgtcatgggaaaac
Chr4	87715991	87716111	Xenopus_Target2852	AAACAATAAGCAAATGACCCATTTAGTCTActcatttcctgttatttatatattgagCGCGCCATATAGTCTTCTGCTTAGCAGTGGCATTTTCTAAATTGCTTTTTTAATTAGCCTATA
Chr4	87793293	87793413	Xenopus_Target472	TTATCATTCTTATTTCTccaacagcttcccagaatttcTTTCTGTAGAACATCATCTCGTCTAACTTCTAACACTTCTCAGGCCTTATTTTACAAACGGCAGTTTAAAATCCAACTGTTT
Chr4	88130870	88130990	Xenopus_Target3938	attatgaaaaaaacttgaatacctcaaatttgtattCTAGTCATCACTTTCAATGGGTCGACAAACTCTCATTCATAAATGGCAGGGTATGTGCAAAGAATAATAAGTGAACACAATTTG
Chr4	88181567	88181687	Xenopus_Target2853	ATGTACACTTTTCAGTTGCAGCCAGAATTTTTAACCTAGGCAGCTACTCAATTTATCCGTCTGCCCTCTCTCTTTTTCTTAAATATAAAGTAATATTTCTAATATGAATGCTACCTTTAA
Chr4	88267448	88267568	Xenopus_Target1058	TTGTCTCTCACAGCATTTTACAAAGTAAATGGATACAAATACATGATATATTTGTCTACGTATACAGTGTACAGACAAACAGTTTACCAGAATAGATGCACACTAACAAAAATCCAAAGT
Chr4	88277927	88278047	Xenopus_Target3939	TCCCCCCTTTGTGTGTGTAAAAAGGAAAAGTTGCCTGTGTATATGATAATTTACTAGTCGCAGGAGAGAGTGTGTtagactgtaatttaaccctttgactgctagAGTACTTGATGAATT
Chr4	88784626	88784746	Xenopus_Target473	tatttatcaatctTTGAGTTTGTGAACTTATGTTTgattttctaaatcgaataaactcgcatattgaaTGCTTGATTATTAATGTGGTAGAcccctgcaaataaaaaaactcaaatactt
Chr4	89130094	89130214	Xenopus_Target474	tgctataaatagcgctcgttttaacgcaccttagtgaatcagctctATTGTTACTACCGTTTTCatatattggggccgattcactaaaggtcgataaaacaggcgctatttatagcatgt
Chr4	89193241	89193361	Xenopus_Target475	TACAAAAAAGGTTCTGTGAACCAAAatccacatatactgtataatgtcgTCAACTTGCGCTTAAAATTATCATCAATTTTGTCTTATTTAGCAACACATCTTTAAATAAGAGAATATGAA
Chr4	89496264	89496384	Xenopus_Target2854	TTCCCTCACACTGCTGCTTTCCCACAGACCGCTGAAGACTGCTAGGAACATCCTAACCGTCTAACAACTTTCTTTTACATTTGTCTTCTGGGGAACAGAAAGCAGCCTCTTGATTTCTTT
Chr4	89971616	89971736	Xenopus_Target3940	CTACTTAAACAAATCCACAAGGTAATGCTTTTTTGAAAATAGCATTGTATGTTATACCGTTTTGATGtgaaaaatgtacagtatttgttttatacacatatattttaaaCAATAAGTTAG
Chr4	90027551	90027671	Xenopus_Target3941	tacgaaagttgcgcaaagtcgcgattttttcgtagcgttaaaacttgcgtaatggcttcgtaatggctacgaataaaaatcgtaaagacgccgaaaaaatcgcaaaagatacggaaaaaa
Chr4	90522509	90522629	Xenopus_Target1656	TAATTTTTACATCAAAGGAAAgatagcaatgagcaaatctttcctatCTCGCTTttccgaaaaattcacaaaactgcaaatattttagaaccacattgaagtcagtgggctttttttttt
Chr4	90677402	90677522	Xenopus_Target476	AGTTCTGGTAATTGTTTTGCATTTCTGActgaattttgtatttttattattattaaacgattatttatattaatataatcatAGCTCTTTTTATTTGATTAAAGAAATATGCCTCCTTTC
Chr4	91441295	91441415	Xenopus_Target3942	CTCTCCTATTAATTTTCCATTGAGACATGCACTGCTGCCTGGTTTTTGTTCCAATCTCGACAGCTATAGGACTCTAAATTTATTTAAATACacatgaaaaataattttaaaaaaaattag
Chr4	91811584	91811704	Xenopus_Target477	AGTCTGCTTTAATCTGGCaattttaatagaaaaaagaacagattatttaatgatttaacgtaaacatttgaaaaaaaggttAAGATTTTAGAATTTTTTACACTGGACTTTTGGCTCAGC
Chr4	91851112	91851232	Xenopus_Target3943	ACCTAAGGACATCGCATCAAACATTCTCTCAGCCGCTACTTTTCTTGCACCCTTTTCCGCGCTTACTGAGGAGACTGTCTCCCTTCTCCTGTCTAAAGCTCACCTTACCACCTGCTCTCT
Chr4	92649347	92649467	Xenopus_Target1657	TGACCCCCTgctgatacatactgtatatccaatgtaatatatttaaatacgAATCCACGTACAACTGTAACATGAACACATTACTTACCCTTAAACAAACACTGTCATGATATAATTTAC
Chr4	93317333	93317453	Xenopus_Target478	agaaatgtaaaaataaaatgtcctTGTGAAATAtgaaatgaaaaagttgcagaaaagtcgcaaaacctCTTTCTAATTGTCACACAAGAAACCAGcaacaaaaatccaaaacctttaAAG
Chr4	94222690	94222810	Xenopus_Target1658Xenopus_Target1059	TAAAAGTAGAAGCGTCAATgtgaaaattaaaaacatttggaGTTTCgtgttttttctgcaacttttttaaacGGTGCTTTTTCAggtcagactttttagtaaatgtcagaataTTATGTA
Chr4	94252475	94252595	Xenopus_Target3944	gaaGCTATAGCTATCAAGTGGCCTCTTATAAAGGCTTTGTATGAGCACCATAGTAGATCGTTAGTAGTGTCAGCGGTAGAATTAAGAACAAAAAATTCCTCAGttagttttgttaatttt
Chr4	94314490	94314610	Xenopus_Target2856	ccactatgtttttacatgttttttgtaATATTCTAGTTTATTGATAGGATACATGAACGTTTTTGGAAACATATATAGCATTTATTACATAAGttgaaatatttaatatattagattttt
Chr4	94672372	94672492	Xenopus_Target3945	tttacattttaaaattaaaaaaaaaagagaaatgttaaagTGTTAGCAAATCTGCCCCCGTAGGTgcagctttatcaaaatgtgagattagaactcatctcagaaaaattcacccacttt
Chr4	94951717	94951837	Xenopus_Target3946	taagcaGAACTAGGTggtataaagtaaatataaagaaGGCACAAAGACGTGTGAAGGTCGGCCACAGCTTcactaaatacatttattgaaccAGATGGCCTGTTGTTACAACCTGCTTAT
Chr4	95090607	95090727	Xenopus_Target479	ACTTTGCTTCTCTCCTCTCTTCGTTTTTACAAGACTTGTTGATATCCATTATTTTCTCGCAGATGTATTTGTTGACTTTCGACAGCCTTTGTGCAATTTCATTTTCATCCATCGTCTCTC
Chr4	95769779	95769899	Xenopus_Target480Xenopus_Target481	aagaaaaagaaaaaaagattagaATCTTACGGGGGGAATATATCCAGGGCAAAAAGTTTGTCAGAACATTTACAACTTCGAATTTTGCCGTAGCATGTTACATAAAATGAAGTAAAGGAA
Chr4	95837091	95837211	Xenopus_Target482	CAAATAGAATTAGCAGCAAATTATCAATATAGTTAGAAAGTAAAATGTAGTATAATGGCGTATTGTTTTGGAAACAAGTTTTTGAAATGGCAGGTGTGCATTTTAACGTGCCATGAAACA
Chr4	96061873	96061993	Xenopus_Target483	AGGCAATGTGTTTTTGAACAGATAAAAGCGAACTGAAACATTGCATGAGTAAGAGGATCGTTCTTAAACAAAGTACAATACAAATACACTGAATAGCATATGCTAAAATAGGAAAACCCT
Chr4	96347083	96347203	Xenopus_Target484	GTACAGGATCAAAGGGGGTTTCACAAAGTGCATAACTACCACCTCTGGTTCCCTTCTGCGGTGAGAGAAGTGAAGTTAATATAGAGCAGTAAGTAAGTGCACAGGGTACTAAGTAGAAAT
Chr4	96440353	96440473	Xenopus_Target1659	TAAACAAGAGAAGAAATTACCTTATTTCTTACATGTTAcaaggggaccatttactaacgtttttatttcttttttcaggATTCATAGTTCTATAGAGCTAAGTCATCATTTAAATGTTTC
Chr4	96604077	96604197	Xenopus_Target1660	AGACTGTGTACAACAGTAATACTTTTACATATTATTACCGAGGATATTAAAATATGGACGCATGTtaatatctaaaaaaataaatacagaaagaaaaatttcaattgtaccttgtatttt
Chr4	96757447	96757567	Xenopus_Target3948	ctatattgtattatattgtactATATATTGTACTTGGTTGTATATTGTGGTTGCGAttcgaaagtcactaaattttcgtatccgatcAATCGTAAaaggcgcgaaaacctttctggcttt
Chr4	97754805	97754925	Xenopus_Target3949Xenopus_Target3950	GTAacgtgcaactgaagtaaaatATATGTAGTAAACGAGAGAGAAACGGGAATAAACTCGCAAAGTGTTATTCCCTATATAGACTTCAGAACACTGCACCGTAAACCCCCAAAGGAAAAT
Chr4	97755083	97755203	Xenopus_Target846	TATTTAGAGTTAAATCATCTCCTTAGATTCGATACAGAGTTTCAGCTTTCAAAGTGGCCGTTGTAACTCAACGCTCCCAGCATTATAAGGTCAGTGGAAGGGAGATAACAACTGAAACTA
Chr4	97810244	97810364	Xenopus_Target485	GCTGCTCACTTGTATGGctttaaattaatacattttaatcaCTCTATATGGAAAACACGCTTTTCAAGCCTATTTCCAAGGGGATTAAAAATAAACAAGTATATTCACTCCGATGCTTTC
Chr4	97815204	97815324	Xenopus_Target1362	GCTTGTCCTCTGCATTGTTACTCcgtttaaaaaacatatataaagcaGGGTTTTGAAACGATTTTGGGTAACTTTGCAGGagttatttacattaaaataaaatattaaaatatcttAACA
Chr4	97890731	97890851	Xenopus_Target486	GCTCAGCAGGAAGAGGGGATGGGACTTCActctgtaccaggaagtagagggaAGAAGCCGGAGATTTTAACTTATACTTAAGAAACCAGAACAGagtgaatgcagggactaaggtatgtt
Chr4	98529428	98529548	Xenopus_Target487	GCAGATAATTAtgagataaataataaaataaagtaatgAAAGTGGTGTTACACACACACGACTGCGATAAAATTGCGGCGACTATAACTGCACTAGCGAATGTAAATGAGCTATCATATG
Chr4	98539439	98539559	Xenopus_Target1661	ctGTTAATTAGAAATGGATCAGTCAAGTCAATTTAATTGAAGTCTATAAAAATCAAAACGATAAAAGTACAAGATTAAGATCAATAAATACCATAAAGGAAATTTCGGAGATTTGCTCGC
Chr4	98562408	98562528	Xenopus_Target488	GTTGTGacagaaaagcaataaaaaattcGGTTTGAATGagtattatttaaagggaaaacgAACATACCGTAACTTTTAACACGGAGACATTCGTAAAAACAGAAATTGAGTTAtcaataa
Chr4	98609668	98609788	Xenopus_Target1060	aaatacaaaaaaaattgtatttttctaagttttagaactgtgtggtttttttttttgcgtttttttttagttaatttgcacaactttttcgtactttgtgacaatttgcgcaacaatttg
Chr4	98635844	98635964	Xenopus_Target1662	AGGTAATGTCAGCCTTTTAAGGTAATGTCAGAATGTCAAGTATTTCTAAGCAATCACACGTTGGGTGCCATGAGAAATGGAGTGGAATTGGCATCCCCTAGCTGTCAAGATTGAGCTAGA
Chr4	98703950	98704070	Xenopus_Target1663	ACTAGCCACAGTGTTCCCATAAAAATAGCAAAGTAAGTGCACTTGAAACAGGACAGGTCGTTAGCAGATATGTAACGGAAAGCAAATCAGTATGTTGGTTTGTACATTGGTGATAGGATT
Chr4	98795517	98795637	Xenopus_Target489	CCCTGTCCAGTTTACATGcattcatttgttttgttattattggTTCTAGATATTATGCGCTGGAAGAGTTTATTTATCTTTGAAACATTTATTCCTTATTTCCATTCTTATCTTTCCCTT
Chr4	98971551	98971671	Xenopus_Target490	GCAATGAATTTAATGTGAGAGGAATACAAGTTTGTTGTTCACCATTGTGTTTTACTTTCGAAGATGTGGctcaatgggaaaaaaaagtcaaaatctgAAATGTCATTTCTCAATTTTTTA
Chr4	99107757	99107877	Xenopus_Target491	ATGGGCTAACCTCAAAGTGGCCTAGGCCATATTGTTGCCTTTGATTTAATTCTTTTACGGCCTGAAATACATCATTagcttatgtttttttgttttttttattattaatagtgATCTTAT
Chr4	99273447	99273567	Xenopus_Target492	CTGTGGCTATTGCATTACTTGCATACAATACTCATAATATCACCTTTGTTATTTCTCCGATGTTATAACTTTCTTTTTACTTCTTTTCCACTACcctttttttggcttctgtatttctca
Chr4	99398423	99398543	Xenopus_Target3951	ATTCCTGAGGTTATTTTCCCCACTGTTTTTATTTACCGGCTCTTTCTACTATACTCACGAATCCAAGCCCAAACCTCTTCCCAAATATTCCTCACTGAAACAATAGCCACCTTTTCACCC
Chr4	99453144	99453264	Xenopus_Target3952	CACCTTCAAAATGCGTCCATTACTCAGACGTACTTTCTGCACAGCCGAAATATTGTCCGTGAATACATAATATGTTACATTGTAaccaaccataaaataatgttctgCTGATTCCAAAAA
Chr4	99714910	99715030	Xenopus_Target493	caaaagtaacaataacaataaaagcgtagcctcacagagcagtgaGTTTTTTGACtgacggggtcagtgacccccattttaaagctgcaaagagtttgaagaggaaggcaaataattaaa
Chr4	99945870	99945990	Xenopus_Target494	GGCCAAGAGAAAATACTGAATATTACAGAATATATTACTGAATATTACAGAACCACTCcgtatatataattattaaacgAAGCCCTGTTTCATGAACTTGTAacaacaaaaggaaaatat
Chr4	99949059	99949179	Xenopus_Target2057	TAATCTCTTCAACTCCATATACACTAAAGTATACCTGAACTGCAATGCTTTGCTTCCCGGGTTCAGCAGTCTTCTCAACACACATTTTCTTAAGTTCattctttcttttattattattgt
Chr4	100034247	100034367	Xenopus_Target2783	caatggaagagagagaaagcagagagagagagtgagggagaagaaaaaaaaaaacctccggAGGGACTTACCAAGCTTGTAAGGCAGAAGAACTTGAGGCTGAGGGATTAATGGCAAAAA
Chr4	100531078	100531198	Xenopus_Target366	CAAAGACAAATGCCCTGCTCTTGCAGTCTGTAGGGAATCTTTATAATAAGATTATTGCCGGGAAGTTTCATGTTAGTACATAATGATGAAAGGGATGCAACCGTCAGACCGGTTGGATCC
Chr4	100954750	100954870	Xenopus_Target367	TTcttcaaattaccttaacaaccttTTGTTTAATAACTAGGTTCAACTTTAACTTACCGTGATTATGCTGAAAAGTCATTTTATGGAGTCAGCGAAAAAGCTAGGCATCATGCCCCTTGA
Chr4	101200010	101200130	Xenopus_Target368	agGCAAGGGTGTACCCTTGTCAGCAGCTCACAGTATTAAGTGTTTTTTAGTGCAttacgtgttttttttttattagaactcGCAGATGCACAGTAACAAAAACATCCACTAAAGTCTcaa
Chr4	101548589	101548709	Xenopus_Target829	tcctctttattttttcccaaaCAAGAATTGCTCCAACAGCCATTTTAAGAACATTGGCGTTCATTGTTTAAGTTccacttaaaactgggtgaaatagaaaacaatcatggaattaacttc
Chr4	101632594	101632714	Xenopus_Target369	ttcttctgaaTCTTTTTAAGCAtctaaataggggtcactgatcccagcagccaataacggtttactctgtgaggctacaattttattgattgttacattttatgacttatctttctattt
Chr4	101648306	101648426	Xenopus_Target370	TTGCATCATTATGTTTCATTTAAGTCcttactttttttcttaaattctcTATTTTATCGGGTGATGCTGTTACTGaattttatatctttattattaaaagaaaaattccATCTACTTAGC
Chr4	101707135	101707255	Xenopus_Target2784	CTACCCATTTCCATTTATTTCTACATTGATATCTCCTTTCCAGGCAATTGAGCATTACgttttttcatataaaaattaccaaaatacaaaatacatttcaatacatttcaaAGATATTCT
Chr4	101865712	101865832	Xenopus_Target2785	tgtaaaaatcccataatAATAAATAGGGTGTGaacttttttgataaatgtcagacattcgtggaaatgagtttacttGAATTCAAAAGTTAATTGCAccctaaaaaaaaagtaaaataca
Chr4	101932853	101932973	Xenopus_Target371	cttatacattatatacattatttgtaTCTTTGTACATATGTAACTGATTTCTTGGAACGGTCACTGTTTTTATATCAATGTGTTTATCAGCTATAACCTTTCATCTTTTATCTATTCATT
Chr4	101978109	101978229	Xenopus_Target3815	gttttgttttgttttggtttttttttccctgacgaaggttccagtagggaactgaaacgttggaccaataaaccaCATCTGATTGCATCCTAAACATGACTTATTATCTGTGAGTACTAT
Chr4	102027861	102027981	Xenopus_Target372	AATGCACTTTAGTAAGTTCAGCATGTATTTTACAAAGACTTAATTATAATCATTTATACGTAATATGGTTATATTcataaaagccataaaaaaaaatcagaagacgtttttcaaagcaaa
Chr4	102181224	102181344	Xenopus_Target2025	ATCAAGGTGGTGTTTACAATCATCAACTCCGGAAATAATGTTAAGTTTCTATACAAACGCTGTCATTTAtgggaattcattttttttctgttttcatcaGCACTTTTCAGTTTATATCAA
Chr4	102498523	102498643	Xenopus_Target373	TTTAAACATCATGCATGCACAAGAATCCTTAGGCTAAGGgagttatttatcaaaaatcgtatatatgtatttttccttatttttttttactccgaATAACCTCAAAACTTTTAAACATGC
Chr4	102621352	102621472	Xenopus_Target1032	aagaaaaaaaaaaacatttgacacattttttccttttgaattatttttattacattccgtTTGTAGTCTTTTGAGTGTAATAAATCAAGCATTGATATATAGTGCCTACTTGAAttcact
Chr4	102632194	102632314	Xenopus_Target374	TTAACTGCTTTTTCattaattcattttattacattcactgttGCAAACATCAAATGACGCAAtcttttttcagttgttttttgaGTCGCAAGGTGGTCACAAAGTATAGTTTGATTTTGT
Chr4	102669997	102670117	Xenopus_Target375	GATTGCGATGAAAGTGATAAAATGTCTTCAGGATTACATGGAGCCCAGTTGCTTTCGACGGATCAATAGTAAATTCAGCATAAGATGTTTAGTGAATGCTCAGTTAattaaaatgtcatc
Chr4	102689587	102689707	Xenopus_Target376	TACCACAAAGTAACTGACAAATTAAGACAGCAGGAATGTtgatttaaaatgaataaaacgaGGAACGATAATGAAAACTCTGAAATGCTTTGTTCTtgtgattacaaaaaaaaaaatcct
Chr4	102748328	102748448	Xenopus_Target1351	gctgactttttTAATGGTCAATTCTATCCGCAAACAAGTTTCCCAAtcttcagataccggtaatctcaaccttcccaaATCTCCTCTTTCTGTATTCAGCTCTTTTTATCTCGTAACAGA
Chr4	102775935	102776055	Xenopus_Target377	TGAGACTTTTGTATTCCATTCATAACCGGACatctaaatgtatattttaactaGGATCGACCTCCTACACCAATTTGTCTCTTACCCAGCCTTAAAATCGGTAGATTTCctgaaatatta
Chr4	102835255	102835375	Xenopus_Target3816	ACTCAACATACTATTTCCTATGAGAAACTTCCTATCAATGGTGAGGAAAGTTCCTACCGGTCCAAACATACatcaaacatatttataaatgcacaCCATTGTTATTAATGTAAAGCATTC
Chr4	102835473	102835593	Xenopus_Target378	ACACACTACTACAATACTATACTACTATAGTTCAGTCTTTACACCCTTCTTTGCACACGTCGCTTTTTTTTCATGCATCCTGTTGACATAACTATACATAAAAACTAATATTTATtttgg
Chr4	102917899	102918019	Xenopus_Target830	gattatgtaCAAATGTGAATACAAACAATAATTAGCAGAATTCCTTAATGAAAGCAAACGCGGAAGTGAAATTAATTGAATTAAAGTATTGAGGTAAATGACAATGCATTTTTTATCCCT
Chr4	103115980	103116100	Xenopus_Target379	ATGAAATGTTGATACAAAATTTAAGAAGACAAGATACACATAAAACATCAGGATTTGCcgtaatgtaaaaatgaaaagggACAGATCAGTATTATGTTGCAAACCACTGATACAGCCTTG
Chr4	103608956	103609076	Xenopus_Target2026	AGGTATCAATGTATGAAAATAATTTACAGGCATAATTTGTCCGCTTTGTCTGGCTGTGCGGAAGCACTGTTGTTATTTGTTTGGGCTTTGGTtagtagtgtatttatcaaatttaacttt
Chr4	104251818	104251938	Xenopus_Target1597	CCTATTTTGCTGAATGATAACTGATCCACTGATCTTATTTTACATATTCTCTGTTAGCGCCGTTTAAAACAATAGTTTGTGTGCAGTATCTTGTAGAGATGATTTTATCTATTTGGACTA
Chr4	104455109	104455229	Xenopus_Target3818	GTTGCTCATGAGTCAGAAACAGCAGTAGAGAGAATAGAAATATTATTGAACTGCTTTCGATCTCAATTACGTTCACAAgtaattttaaaaccatttaaaatgttacacTTACTTAGAATg
Chr4	104776522	104776642	Xenopus_Target380	TACCTGTACTATTTGCCATTTCCGTTTTATACCCTGTCAAGTTTCAGCTACTATCTCCGTGAGTAGTTGTAGATATTTAAAAAAGGGAGCTCAAACATACCTCTCACTTTTGCCTTCTGT
Chr4	104826981	104827101	Xenopus_Target3819	TGCGGCTAGCAAATGCCGATTAAGGGACTGGATGTTGTGTATTTTATATTGGTGGTGGCGTGATTGAGATGCCACGTGGATGCTTGTTTATTTGGAACAGAACAGGCATCGCCATGATTC
Chr4	104949284	104949404	Xenopus_Target382	GaaagcttgcttatttattaataagaaaacttgttcaaataaaaaactaaaatacctCGACTTTTTAGAGTTTAGAAActcgaaaaacttgaaaaatttgagtttgcaaatatggcttga
Chr4	105112399	105112519	Xenopus_Target3820Xenopus_Target3821	TAGAAAGGTGACAGGGAAaaggcaatatattttaattataataagaaataaaaatacacgTTTTAACCTTTTTCATACtctaaaaaagtaatttaagaCATTCTTACTGTTCCCATATGG
Chr4	105190707	105190827	Xenopus_Target383	TATTTTTGCATATTAGTGATCAAGAATCATATGTACAATAAGTGCAGTCAGTCCTGGCGATTTTTTTTCtgtcctttctttctttttcttttttccctttttttctttctttttttttgt
Chr4	105467967	105468087	Xenopus_Target384	TACCTTAAATaatgcagttttgtttttttgtcataaaaatagaaaaaaaacacttttcgaTTTTGTTTCTCACACCCTAACCTTTTATCCATGTTAATGAAATAGCATTAGGCCAGGGGC
Chr4	106039835	106039955	Xenopus_Target385	CTTTATGAACGACATAAGATGCTGCTTTAATAGCattgaaaacaaaatattttctgtCGTTTTTTGCTTCTAATTTAAATTTTGTTCAGAACCACAAGAGTATTTACACACCATCGAGGC
Chr4	106237048	106237168	Xenopus_Target386	ATTGCCAGGATAGTGAGGTTAGTTGATCAGCTTGCGCAGCATAATAAAGGATGTATGTCGATGTATGGTTGAAAAAGTACTTTATGTTGCACATTAACCTCTCGCTGTAAATGTTTACTG
Chr4	106263294	106263414	Xenopus_Target1599	TATAGACACAGCTGAAATAGTAATTGTTTAATAAAAGCAAGAATACACCCAAGTATTCCGAAATGTTACAATActacatatttatttgtttagaGATAATTTCAAGGGTACATACTTTAG
Chr4	106517492	106517612	Xenopus_Target387	ATGACTGAACAAATCTTTGCCAATTCTCATGTATAATTTGCATCAGCTCCCAGCAAGCGCACTAACAGTGCAGCACATACTCTctttttatacagttttataaCATCATCCTGATGTTCA
Chr4	106669211	106669331	Xenopus_Target388	TTCCAGGTTTTAGCAACAATTCCTTCTTTCCACGCTCTTCCAACCTCTCTTCTTGAGCGTTTTATTTCCCATTTACCTTTTTCTGTGCCATTTTTCCACTtttttggttttatatataaa
Chr4	106683832	106683952	Xenopus_Target389	TTggtatactttatttttatacgAGTGTATTGTTTTATGCTCTTCCTTATTTACATgcgctgttcctttaaatttttcACTGAGGTTCGGTTTTCTTCTCCCCTTCTCATTATCCAGTTT
Chr4	106963421	106963541	Xenopus_Target2356	TCCCCCACGAATTGCATACAAAAGAGGGAACAACCTGAGGGATCTCCTAGTTAAAACCGACCCCAAACATTGCTATCAAACATCCACAACAAATACCTGGCTCTCTACAACACGACTAGG
Chr4	106964165	106964285	Xenopus_Target390	TATATCAGGGGCTTAATCTATATTATAGGAACACCACCATTTTTTTGATACAACATACGAAGTGATATGGTTTTACTCTTATCAAAGAATGTACTACTTTTCAATACTTTTTGTATAACA
Chr4	106991681	106991801	Xenopus_Target391	TTGTTCAAAGAGTCAAACAGAGAGGTTGTCCAAAAGTACATGGATAAACTGTTTGCATCGAGGACAATAGAGGCAGTTGCACCTCAGGAAAGATTTACAGGTTCTACTCAAGGCTGTTTC
Chr4	107003421	107003541	Xenopus_Target2357	CTTTATATATAACTGAACAATTTAATATCTttggaaagtggcttagaattacaTTGTTCGTCACtatggaaagagaaaaaaaaataattttgtgtggACATCCCCTTTGAGGAAAAGcta
Chr4	107046704	107046824	Xenopus_Target2027	TTTTCTCTTCCTGTAGACCTTGCATTAGTTTTCACTAATGGTACTCCTATTGCTAACCGCACAtagtttattattaacattaagtGTGTCCATCTTGATACACCCTTAACACATTTATTC
Chr4	107247040	107247160	Xenopus_Target392	tcacttttttttataggCTGCCTCTATAACATTCTGCACATTGAGAAGACATAATGTACGGACAGTCAGAATGTAGCTGCTAAACAAACACGTTACCTGCTCTTCTGCTATTTTTGAAGT
Chr4	107955027	107955147	Xenopus_Target1600	AACTCTAAAACACAGAATGAAGTAAAGTTTAGGCAATGGAATGTTTTAGTTATGTGAGCGAGCATGTAAGAGGATGGAAAGGATAAATGAGCACTTTCTAGGCTTACAGTCCCTACATAG
Chr4	107997693	107997813	Xenopus_Target393	ATGAAAACATGTAAATCAGTGGGagttaaaaagaaaacacaggCATCAGATGGGAGGTCGGAGACCATGGAGAAGCTAATAAAATTAAAAGGATTGAAAGTAGAGATAGGTGTTACAGAA
Chr4	108657210	108657330	Xenopus_Target831	TCTTATATGTATATTGGCTATTTTAgtgataaaattaaataaaataaaaaacataaaacgtttttttataaaaacctaTTTTATCATAATACATAAACCCTGGACCTtataattaaaaat
Chr4	108805101	108805221	Xenopus_Target394	TCcttctgctcttttttttttatcataattgGATACCTAATCTGAGTGAAGGCCCACCGCCGCATGGCAACCAGACGATCTACAACCAGAAATCTAAAAGACGTATACGCTACACTATCT
Chr4	109053772	109053892	Xenopus_Target395	tttttttttttgcaaatactaTTTGCAAACCAgggtaccggtatgggatccattatccggaaacctgttatccaaaacgctctaaattatgggaaggccatctcttatagactccattat
Chr4	109453717	109453837	Xenopus_Target1033	TAAACATTGACTGAAATAACCAATAACTGTTTTACCAGCATGGCAGATAATAGAAAACGTATACTATAATCATATGGTTTTGCTTCTTTTCTTATCTCCTCCACTTTACTTGTGTCAACA
Chr4	109682615	109682735	Xenopus_Target396	aaaaaagaaatgtaagatgttgaactttttggaaacaGATTTCCGCAGGTGATATACCCGCAGGGTGAGTAGGTCGGTGAGACTGGACAGCATTTAAACTATCTGGTGCAAAGTGATCAT
Chr4	110619893	110620013	Xenopus_Target2358	CCTAGTCTGTATAGCTAAATGCTCCTGAGTTATTATAAAATGAGTTTATCAATCCTGCGCAACAAACACCTTCCTTCCCTTCATTTTGTTATTCTGCTTCTGTATTTAGATGTTATGGAT
[truncated: 1,444 more rows]
