# Supplementary material for: An epigenetic clock for Xenopus tropicalis
Source: NPJ Aging. 2025 May 22;11(1):38. doi: 10.1038/s41514-025-00236-x (PMC12098715; doi:10.1038/s41514-025-00236-x)
Supplement: Supplementary file 6 — SupplementaryData5 [file 41514_2025_236_MOESM6_ESM.csv]

Test type	Associated Figure	Chromatin State Name	CpG type	# Age-correlated CpGs in state	# Total CpGs in state	odds ratio	p	p_adj_bh	significance stars
Fisher's Exact (two-tailed)	Figure 3B	heterochromatin1	highly positively age-correlated	80	13171	0.301006	1.41E-23	2.11E-22	*
Fisher's Exact (two-tailed)	Figure 3B	heterochromatin2	highly positively age-correlated	61	2419	2.183224	5.96E-07	2.23E-06	*
Fisher's Exact (two-tailed)	Figure 3B	repetitive	highly positively age-correlated	35	1914	1.473462	3.51E-02	7.51E-02
Fisher's Exact (two-tailed)	Figure 3B	quiescent2	highly positively age-correlated	57	2040	2.422469	3.76E-08	1.88E-07	*
Fisher's Exact (two-tailed)	Figure 3B	heterochromatin3	highly positively age-correlated	4	792	0.385375	5.14E-02	9.65E-02
Fisher's Exact (two-tailed)	Figure 3B	polycomb	highly positively age-correlated	7	564	0.964817	1.00E+00	1.00E+00
Fisher's Exact (two-tailed)	Figure 3B	bivalent	highly positively age-correlated	8	705	0.879861	8.66E-01	1.00E+00
Fisher's Exact (two-tailed)	Figure 3B	quiescent1	highly positively age-correlated	1	283	0.272672	2.76E-01	4.15E-01
Fisher's Exact (two-tailed)	Figure 3B	enhancer	highly positively age-correlated	3	140	1.673286	4.33E-01	5.91E-01
Fisher's Exact (two-tailed)	Figure 3B	transcribed enhancer	highly positively age-correlated	11	396	2.201587	2.08E-02	5.20E-02
Fisher's Exact (two-tailed)	Figure 3B	weakly transcribed	highly positively age-correlated	27	2112	0.994081	1.00E+00	1.00E+00
Fisher's Exact (two-tailed)	Figure 3B	strongly transcribed	highly positively age-correlated	14	146	7.749912	1.85E-08	1.39E-07	*
Fisher's Exact (two-tailed)	Figure 3B	intermediate transcribed	highly positively age-correlated	9	424	1.669856	1.27E-01	2.12E-01
Fisher's Exact (two-tailed)	Figure 3B	bivalent low	highly positively age-correlated	7	96	5.775274	3.48E-04	1.04E-03	*
Fisher's Exact (two-tailed)	Figure 3B	active promoter	highly positively age-correlated	2	160	0.972299	1.00E+00	1.00E+00
Fisher's Exact (two-tailed)	Figure 3B	heterochromatin1	highly negatively age-correlated	684	13171	0.517667	4.97E-42	7.45E-41	*
Fisher's Exact (two-tailed)	Figure 3B	heterochromatin2	highly negatively age-correlated	345	2419	2.094847	6.13E-28	4.60E-27	*
Fisher's Exact (two-tailed)	Figure 3B	repetitive	highly negatively age-correlated	200	1914	1.435358	8.61E-06	3.23E-05	*
Fisher's Exact (two-tailed)	Figure 3B	quiescent2	highly negatively age-correlated	284	2040	2.000486	2.04E-21	1.02E-20	*
Fisher's Exact (two-tailed)	Figure 3B	heterochromatin3	highly negatively age-correlated	53	792	0.886842	4.51E-01	6.76E-01
Fisher's Exact (two-tailed)	Figure 3B	polycomb	highly negatively age-correlated	39	564	0.917963	6.86E-01	8.07E-01
Fisher's Exact (two-tailed)	Figure 3B	bivalent	highly negatively age-correlated	38	705	0.711091	4.10E-02	8.78E-02
Fisher's Exact (two-tailed)	Figure 3B	quiescent1	highly negatively age-correlated	28	283	1.320551	1.78E-01	2.97E-01
Fisher's Exact (two-tailed)	Figure 3B	enhancer	highly negatively age-correlated	18	140	1.716691	4.00E-02	8.78E-02
Fisher's Exact (two-tailed)	Figure 3B	transcribed enhancer	highly negatively age-correlated	38	396	1.281823	1.54E-01	2.88E-01
Fisher's Exact (two-tailed)	Figure 3B	weakly transcribed	highly negatively age-correlated	118	2112	0.726107	8.34E-04	2.50E-03	*
Fisher's Exact (two-tailed)	Figure 3B	strongly transcribed	highly negatively age-correlated	12	146	1.093693	7.53E-01	8.07E-01
Fisher's Exact (two-tailed)	Figure 3B	intermediate transcribed	highly negatively age-correlated	33	424	1.035715	8.53E-01	8.53E-01
Fisher's Exact (two-tailed)	Figure 3B	bivalent low	highly negatively age-correlated	8	96	1.108741	7.00E-01	8.07E-01
Fisher's Exact (two-tailed)	Figure 3B	active promoter	highly negatively age-correlated	9	160	0.746898	5.43E-01	7.40E-01
