# Supplementary material for: An epigenetic clock for Xenopus tropicalis
Source: NPJ Aging. 2025 May 22;11(1):38. doi: 10.1038/s41514-025-00236-x (PMC12098715; doi:10.1038/s41514-025-00236-x)
Supplement: Supplementary file 7 — SupplementaryData6 [file 41514_2025_236_MOESM7_ESM.csv]

Test type	Associated Figure	Tissue	Gene type	# Age-correlated genes	# Total genes	Test statistic (U)	p	p_adj_bh	Significance stars
Wilcoxon rank-sum (two-sided)	Figure 4	Bladder	proximal to highly positively age-correlated methylation	37	30877	561604	0.8586207514	0.9852502384
Wilcoxon rank-sum (two-sided)	Figure 4	Bone Marrow	proximal to highly positively age-correlated methylation	37	30877	565578.5	0.9156410609	0.9852502384
Wilcoxon rank-sum (two-sided)	Figure 4	Brain	proximal to highly positively age-correlated methylation	37	30877	576417.5	0.9236720985	0.9852502384
Wilcoxon rank-sum (two-sided)	Figure 4	Eye	proximal to highly positively age-correlated methylation	37	30877	616018	0.4081858761	0.9852502384
Wilcoxon rank-sum (two-sided)	Figure 4	Heart	proximal to highly positively age-correlated methylation	37	30877	606271	0.5166065764	0.9852502384
Wilcoxon rank-sum (two-sided)	Figure 4	Intestine	proximal to highly positively age-correlated methylation	37	30877	533252.5	0.480492755	0.9852502384
Wilcoxon rank-sum (two-sided)	Figure 4	Kidney	proximal to highly positively age-correlated methylation	37	30877	555098	0.7650441714	0.9852502384
Wilcoxon rank-sum (two-sided)	Figure 4	Liver	proximal to highly positively age-correlated methylation	37	30877	551340	0.7116405872	0.9852502384
Wilcoxon rank-sum (two-sided)	Figure 4	Lung	proximal to highly positively age-correlated methylation	37	30877	582526.5	0.8341876601	0.9852502384
Wilcoxon rank-sum (two-sided)	Figure 4	Muscle	proximal to highly positively age-correlated methylation	37	30877	594063.5	0.6717775085	0.9852502384
Wilcoxon rank-sum (two-sided)	Figure 4	Ovary	proximal to highly positively age-correlated methylation	37	30877	581916	0.8431346758	0.9852502384
Wilcoxon rank-sum (two-sided)	Figure 4	Oviduct	proximal to highly positively age-correlated methylation	37	30877	603919.5	0.543375227	0.9852502384
Wilcoxon rank-sum (two-sided)	Figure 4	Pancreas	proximal to highly positively age-correlated methylation	37	30877	571080.5	0.9978798172	0.9978798172
Wilcoxon rank-sum (two-sided)	Figure 4	Skin	proximal to highly positively age-correlated methylation	37	30877	592326.5	0.6884756531	0.9852502384
Wilcoxon rank-sum (two-sided)	Figure 4	Spleen	proximal to highly positively age-correlated methylation	37	30877	534765	0.4965600321	0.9852502384
Wilcoxon rank-sum (two-sided)	Figure 4	Stomach	proximal to highly positively age-correlated methylation	37	30877	555768	0.7747084492	0.9852502384
Wilcoxon rank-sum (two-sided)	Figure 4	Bladder	proximal to highly negatively age-correlated methylation	208	30877	3409154	0.1231717833	0.1791589575
Wilcoxon rank-sum (two-sided)	Figure 4	Bone Marrow	proximal to highly negatively age-correlated methylation	208	30877	3234658	0.8531789221	0.8531789221
Wilcoxon rank-sum (two-sided)	Figure 4	Brain	proximal to highly negatively age-correlated methylation	208	30877	3859127.5	4.95E-07	7.92E-06	*
Wilcoxon rank-sum (two-sided)	Figure 4	Eye	proximal to highly negatively age-correlated methylation	208	30877	3779052	1.03E-05	8.27E-05	*
Wilcoxon rank-sum (two-sided)	Figure 4	Heart	proximal to highly negatively age-correlated methylation	208	30877	3608064	0.002008397022	0.01071145079	*
Wilcoxon rank-sum (two-sided)	Figure 4	Intestine	proximal to highly negatively age-correlated methylation	208	30877	3317760.5	0.4050304085	0.4984989643
Wilcoxon rank-sum (two-sided)	Figure 4	Kidney	proximal to highly negatively age-correlated methylation	208	30877	3410348	0.1205969624	0.1791589575
Wilcoxon rank-sum (two-sided)	Figure 4	Liver	proximal to highly negatively age-correlated methylation	208	30877	3275046	0.6176687282	0.705907118
Wilcoxon rank-sum (two-sided)	Figure 4	Lung	proximal to highly negatively age-correlated methylation	208	30877	3554113	0.007555168488	0.02040849011	*
Wilcoxon rank-sum (two-sided)	Figure 4	Muscle	proximal to highly negatively age-correlated methylation	208	30877	3577298	0.004282503897	0.01713001559	*
Wilcoxon rank-sum (two-sided)	Figure 4	Ovary	proximal to highly negatively age-correlated methylation	208	30877	3538546.5	0.01082426586	0.0247411791	*
Wilcoxon rank-sum (two-sided)	Figure 4	Oviduct	proximal to highly negatively age-correlated methylation	208	30877	3490371	0.02907779275	0.05169385379
Wilcoxon rank-sum (two-sided)	Figure 4	Pancreas	proximal to highly negatively age-correlated methylation	208	30877	3532345.5	0.01238196091	0.02476392182	*
Wilcoxon rank-sum (two-sided)	Figure 4	Skin	proximal to highly negatively age-correlated methylation	208	30877	3363156.5	0.2246854183	0.2995805578
Wilcoxon rank-sum (two-sided)	Figure 4	Spleen	proximal to highly negatively age-correlated methylation	208	30877	3251129	0.7541866094	0.8044657167
Wilcoxon rank-sum (two-sided)	Figure 4	Stomach	proximal to highly negatively age-correlated methylation	208	30877	3553631.5	0.007653183791	0.02040849011	*
